# Supplementary material for: Maintenance of Sex-Related Genes and the Co-Occurrence of Both Mating Types in Verticillium dahliae
Source: PLoS One. 2014 Nov 10;9(11):e112145. doi: 10.1371/journal.pone.0112145 (PMC4226480; doi:10.1371/journal.pone.0112145)
Supplement: Table S1 — V. dahliae isolates used in this study along with country of origin, location, plant host, and mating types, as determined by PCR assays. (XLSX) [file pone.0112145.s002.xlsx]

## Sheet: Sheet1
Table S1. List of V. dahliae isolates used in this study and their mating types
Sample No.	Isolate ID	Country	Location	Plant host	Source	Mating Type	Multilocus Microsatellite Type common to both MAT types	Collection Year
1	51	USA	Washington State	Spinach Seed	L. du Toit	MAT1-1	6
2	53	USA	Washington State	Spinach Seed	L. du Toit	MAT1-1
3	56	USA	Washington State	Spinach Seed	L. du Toit	MAT1-1	2
4	58	USA	Washington State	Spinach Seed	L. du Toit	MAT1-1	3
5	70	USA	Washington State	Spinach Seed	L. du Toit	MAT1-1	4	2003
6	170	USA	Washington State	Spinach Seed	L. du Toit	MAT1-1	7
7	241	USA	Washington State	Spinach Seed	L. du Toit	MAT1-1
8	365	USA	Washington State	Spinach Seed	L. du Toit	MAT1-1	8
9	Cs 1612	USA	Moss Landing, CA	Artichoke	K.V.Subbarao	MAT1-1
10	Cs 1618	USA	Moss Landing, CA	Artichoke	K.V.Subbarao	MAT1-1	9	2010
11	Le 1806	USA	Yolo County, CA	Tomato	M. Davis	MAT1-1	5
12	PD 332	USA	Salinas, CA	Tomato	K.V.Subbarao	MAT1-1	1
13	1	USA	Washington State	Spinach Seed	L. du Toit	MAT1-2
14	2	USA	Washington State	Spinach Seed	L. du Toit	MAT1-2
15	3	USA	Washington State	Spinach Seed	L. du Toit	MAT1-2
16	4	USA	Washington State	Spinach Seed	L. du Toit	MAT1-2
17	5	USA	Washington State	Spinach Seed	L. du Toit	MAT1-2
18	6	USA	Washington State	Spinach Seed	L. du Toit	MAT1-2
19	7	USA	Washington State	Spinach Seed	L. du Toit	MAT1-2
20	8	USA	Washington State	Spinach Seed	L. du Toit	MAT1-2
21	9	USA	Washington State	Spinach Seed	L. du Toit	MAT1-2
22	10	USA	Washington State	Spinach Seed	L. du Toit	MAT1-2
23	11	USA	Washington State	Spinach Seed	L. du Toit	MAT1-2
24	12	USA	Washington State	Spinach Seed	L. du Toit	MAT1-2
25	13	USA	Washington State	Spinach Seed	L. du Toit	MAT1-2	4
26	14	USA	Washington State	Spinach Seed	L. du Toit	MAT1-2
27	15	USA	Washington State	Spinach Seed	L. du Toit	MAT1-2	3
28	16	USA	Washington State	Spinach Seed	L. du Toit	MAT1-2
29	17	USA	Washington State	Spinach Seed	L. du Toit	MAT1-2
30	18	USA	Washington State	Spinach Seed	L. du Toit	MAT1-2	6
31	19	USA	Washington State	Spinach Seed	L. du Toit	MAT1-2
32	20	USA	Washington State	Spinach Seed	L. du Toit	MAT1-2
33	22	USA	Washington State	Spinach Seed	L. du Toit	MAT1-2
34	23	USA	Washington State	Spinach Seed	L. du Toit	MAT1-2
35	24	USA	Washington State	Spinach Seed	L. du Toit	MAT1-2
36	25	USA	Washington State	Spinach Seed	L. du Toit	MAT1-2
37	26	USA	Washington State	Spinach Seed	L. du Toit	MAT1-2	4
38	27	USA	Washington State	Spinach Seed	L. du Toit	MAT1-2
39	28	USA	Washington State	Spinach Seed	L. du Toit	MAT1-2
40	29	USA	Washington State	Spinach Seed	L. du Toit	MAT1-2
41	30	USA	Washington State	Spinach Seed	L. du Toit	MAT1-2	6
42	31	USA	Washington State	Spinach Seed	L. du Toit	MAT1-2
43	32	USA	Washington State	Spinach Seed	L. du Toit	MAT1-2
44	33	USA	Washington State	Spinach Seed	L. du Toit	MAT1-2
45	34	USA	Washington State	Spinach Seed	L. du Toit	MAT1-2
46	35	USA	Washington State	Spinach Seed	L. du Toit	MAT1-2	3
47	36	USA	Washington State	Spinach Seed	L. du Toit	MAT1-2
48	38	USA	Washington State	Spinach Seed	L. du Toit	MAT1-2
49	39	USA	Washington State	Spinach Seed	L. du Toit	MAT1-2
50	40	USA	Washington State	Spinach Seed	L. du Toit	MAT1-2
51	41	USA	Washington State	Spinach Seed	L. du Toit	MAT1-2
52	42	USA	Washington State	Spinach Seed	L. du Toit	MAT1-2
53	43	USA	Washington State	Spinach Seed	L. du Toit	MAT1-2
54	44	USA	Washington State	Spinach Seed	L. du Toit	MAT1-2
55	45	USA	Washington State	Spinach Seed	L. du Toit	MAT1-2
56	46	USA	Washington State	Spinach Seed	L. du Toit	MAT1-2
57	47	USA	Washington State	Spinach Seed	L. du Toit	MAT1-2
58	49	USA	Washington State	Spinach Seed	L. du Toit	MAT1-2
59	50	USA	Washington State	Spinach Seed	L. du Toit	MAT1-2
60	52	USA	Washington State	Spinach Seed	L. du Toit	MAT1-2
61	55	USA	Washington State	Spinach Seed	L. du Toit	MAT1-2
62	57	USA	Washington State	Spinach Seed	L. du Toit	MAT1-2
63	60	USA	Washington State	Spinach Seed	L. du Toit	MAT1-2
64	62	USA	Washington State	Spinach Seed	L. du Toit	MAT1-2
65	63	USA	Washington State	Spinach Seed	L. du Toit	MAT1-2
66	64	USA	Washington State	Spinach Seed	L. du Toit	MAT1-2
67	65	USA	Washington State	Spinach Seed	L. du Toit	MAT1-2	6
68	66	USA	Washington State	Spinach Seed	L. du Toit	MAT1-2
69	67	USA	Washington State	Spinach Seed	L. du Toit	MAT1-2
70	71	USA	Washington State	Spinach Seed	L. du Toit	MAT1-2
71	73	USA	Washington State	Spinach Seed	L. du Toit	MAT1-2
72	74	USA	Washington State	Spinach Seed	L. du Toit	MAT1-2	4	2003
73	75	USA	Washington State	Spinach Seed	L. du Toit	MAT1-2
74	76	USA	Washington State	Spinach Seed	L. du Toit	MAT1-2
75	77	USA	Washington State	Spinach Seed	L. du Toit	MAT1-2
76	78	USA	Washington State	Spinach Seed	L. du Toit	MAT1-2
77	79	USA	Washington State	Spinach Seed	L. du Toit	MAT1-2
78	80	USA	Washington State	Spinach Seed	L. du Toit	MAT1-2
79	82	USA	Washington State	Spinach Seed	L. du Toit	MAT1-2
80	83	USA	Washington State	Spinach Seed	L. du Toit	MAT1-2
81	84	USA	Washington State	Spinach Seed	L. du Toit	MAT1-2
82	85	USA	Washington State	Spinach Seed	L. du Toit	MAT1-2
83	88	Denmark	NA	Spinach Seed	L. du Toit	MAT1-2
84	90	Denmark	NA	Spinach Seed	L. du Toit	MAT1-2
85	91	Denmark	NA	Spinach Seed	L. du Toit	MAT1-2
86	92	Denmark	NA	Spinach Seed	L. du Toit	MAT1-2
87	93	Denmark	NA	Spinach Seed	L. du Toit	MAT1-2	4
88	94	Denmark	NA	Spinach Seed	L. du Toit	MAT1-2
89	95	Denmark	NA	Spinach Seed	L. du Toit	MAT1-2
90	96	Denmark	NA	Spinach Seed	L. du Toit	MAT1-2
91	97	Denmark	NA	Spinach Seed	L. du Toit	MAT1-2
92	98	Denmark	NA	Spinach Seed	L. du Toit	MAT1-2
93	112	Denmark	NA	Spinach Seed	L. du Toit	MAT1-2
94	115	Denmark	NA	Spinach Seed	L. du Toit	MAT1-2
95	117	Denmark	NA	Spinach Seed	L. du Toit	MAT1-2
96	118	Denmark	NA	Spinach Seed	L. du Toit	MAT1-2
97	119	Denmark	NA	Spinach Seed	L. du Toit	MAT1-2
98	121	USA	Washington State	Spinach Seed	L. du Toit	MAT1-2
99	125	USA	Washington State	Spinach Seed	L. du Toit	MAT1-2
100	126	USA	Washington State	Spinach Seed	L. du Toit	MAT1-2
101	128	USA	Washington State	Spinach Seed	L. du Toit	MAT1-2
102	129	USA	Washington State	Spinach Seed	L. du Toit	MAT1-2
103	132	USA	Washington State	Spinach Seed	L. du Toit	MAT1-2
104	134	USA	Washington State	Spinach Seed	L. du Toit	MAT1-2
105	135	USA	Washington State	Spinach Seed	L. du Toit	MAT1-2
106	136	USA	Washington State	Spinach Seed	L. du Toit	MAT1-2	6
107	137	USA	Washington State	Spinach Seed	L. du Toit	MAT1-2
108	139	USA	Washington State	Spinach Seed	L. du Toit	MAT1-2
109	140	USA	Washington State	Spinach Seed	L. du Toit	MAT1-2
110	141	USA	Washington State	Spinach Seed	L. du Toit	MAT1-2
111	142	USA	Washington State	Spinach Seed	L. du Toit	MAT1-2
112	145	USA	Washington State	Spinach Seed	L. du Toit	MAT1-2
113	146	USA	Washington State	Spinach Seed	L. du Toit	MAT1-2
114	147	USA	Washington State	Spinach Seed	L. du Toit	MAT1-2
115	148	USA	Washington State	Spinach Seed	L. du Toit	MAT1-2	6
116	149	USA	Washington State	Spinach Seed	L. du Toit	MAT1-2
117	150	USA	Washington State	Spinach Seed	L. du Toit	MAT1-2
118	151	USA	Washington State	Spinach Seed	L. du Toit	MAT1-2
119	152	USA	Washington State	Spinach Seed	L. du Toit	MAT1-2
120	153	USA	Washington State	Spinach Seed	L. du Toit	MAT1-2	6
121	154	USA	Washington State	Spinach Seed	L. du Toit	MAT1-2	6
122	156	USA	Washington State	Spinach Seed	L. du Toit	MAT1-2
123	160	USA	Washington State	Spinach Seed	L. du Toit	MAT1-2
124	161	USA	Washington State	Spinach Seed	L. du Toit	MAT1-2
125	162	USA	Washington State	Spinach Seed	L. du Toit	MAT1-2
126	163	USA	Washington State	Spinach Seed	L. du Toit	MAT1-2
127	164	USA	Washington State	Spinach Seed	L. du Toit	MAT1-2
128	165	USA	Washington State	Spinach Seed	L. du Toit	MAT1-2
129	166	USA	Washington State	Spinach Seed	L. du Toit	MAT1-2
130	167	USA	Washington State	Spinach Seed	L. du Toit	MAT1-2
131	168	USA	Washington State	Spinach Seed	L. du Toit	MAT1-2
132	169	USA	Washington State	Spinach Seed	L. du Toit	MAT1-2
133	171	USA	Washington State	Spinach Seed	L. du Toit	MAT1-2
134	172	USA	Washington State	Spinach Seed	L. du Toit	MAT1-2
135	173	USA	Washington State	Spinach Seed	L. du Toit	MAT1-2
136	174	USA	Washington State	Spinach Seed	L. du Toit	MAT1-2
137	175	USA	Washington State	Spinach Seed	L. du Toit	MAT1-2
138	176	Denmark	NA	Spinach Seed	L. du Toit	MAT1-2
139	177	USA	Washington State	Spinach Seed	L. du Toit	MAT1-2
140	178	USA	Washington State	Spinach Seed	L. du Toit	MAT1-2
141	179	USA	Washington State	Spinach Seed	L. du Toit	MAT1-2
142	180	USA	Washington State	Spinach Seed	L. du Toit	MAT1-2
143	181	USA	Washington State	Spinach Seed	L. du Toit	MAT1-2
144	182	USA	Washington State	Spinach Seed	L. du Toit	MAT1-2
145	183	USA	Washington State	Spinach Seed	L. du Toit	MAT1-2
146	184	USA	Washington State	Spinach Seed	L. du Toit	MAT1-2
147	185	USA	Washington State	Spinach Seed	L. du Toit	MAT1-2
148	186	USA	Washington State	Spinach Seed	L. du Toit	MAT1-2
149	187	USA	Washington State	Spinach Seed	L. du Toit	MAT1-2
150	188	USA	Washington State	Spinach Seed	L. du Toit	MAT1-2
151	189	USA	Washington State	Spinach Seed	L. du Toit	MAT1-2
152	190	USA	Washington State	Spinach Seed	L. du Toit	MAT1-2
153	191	USA	Washington State	Spinach Seed	L. du Toit	MAT1-2
154	192	USA	Washington State	Spinach Seed	L. du Toit	MAT1-2
155	193	USA	Washington State	Spinach Seed	L. du Toit	MAT1-2
156	194	USA	Washington State	Spinach Seed	L. du Toit	MAT1-2
157	200	Denmark	NA	Spinach Seed	L. du Toit	MAT1-2
158	201	Denmark	NA	Spinach Seed	L. du Toit	MAT1-2
159	202	Denmark	NA	Spinach Seed	L. du Toit	MAT1-2
160	203	Denmark	NA	Spinach Seed	L. du Toit	MAT1-2
161	204	Denmark	NA	Spinach Seed	L. du Toit	MAT1-2
162	205	Denmark	NA	Spinach Seed	L. du Toit	MAT1-2
163	211	Denmark	NA	Spinach Seed	L. du Toit	MAT1-2
164	212	Denmark	NA	Spinach Seed	L. du Toit	MAT1-2
165	213	Denmark	NA	Spinach Seed	L. du Toit	MAT1-2
166	214	Denmark	NA	Spinach Seed	L. du Toit	MAT1-2
167	215	Denmark	NA	Spinach Seed	L. du Toit	MAT1-2
168	216	Denmark	NA	Spinach Seed	L. du Toit	MAT1-2
169	217	Denmark	NA	Spinach Seed	L. du Toit	MAT1-2
170	218	Denmark	NA	Spinach Seed	L. du Toit	MAT1-2
171	219	Denmark	NA	Spinach Seed	L. du Toit	MAT1-2
172	220	Denmark	NA	Spinach Seed	L. du Toit	MAT1-2
173	221	Denmark	NA	Spinach Seed	L. du Toit	MAT1-2
174	222	Denmark	NA	Spinach Seed	L. du Toit	MAT1-2
175	223	Denmark	NA	Spinach Seed	L. du Toit	MAT1-2
176	224	Denmark	NA	Spinach Seed	L. du Toit	MAT1-2
177	225	Denmark	NA	Spinach Seed	L. du Toit	MAT1-2
178	226	Denmark	NA	Spinach Seed	L. du Toit	MAT1-2
179	227	Denmark	NA	Spinach Seed	L. du Toit	MAT1-2
180	228	Denmark	NA	Spinach Seed	L. du Toit	MAT1-2
181	229	Denmark	NA	Spinach Seed	L. du Toit	MAT1-2
182	230	Denmark	NA	Spinach Seed	L. du Toit	MAT1-2
183	232	Denmark	NA	Spinach Seed	L. du Toit	MAT1-2
184	233	Denmark	NA	Spinach Seed	L. du Toit	MAT1-2
185	234	Denmark	NA	Spinach Seed	L. du Toit	MAT1-2
186	235	Denmark	NA	Spinach Seed	L. du Toit	MAT1-2
187	236	Denmark	NA	Spinach Seed	L. du Toit	MAT1-2
188	243	USA	Washington State	Spinach Seed	L. du Toit	MAT1-2
189	244	USA	Washington State	Spinach Seed	L. du Toit	MAT1-2
190	245	USA	Washington State	Spinach Seed	L. du Toit	MAT1-2
191	246	USA	Washington State	Spinach Seed	L. du Toit	MAT1-2
192	248	USA	Washington State	Spinach Seed	L. du Toit	MAT1-2
193	249	USA	Washington State	Spinach Seed	L. du Toit	MAT1-2
194	250	USA	Washington State	Spinach Seed	L. du Toit	MAT1-2
195	251	USA	Washington State	Spinach Seed	L. du Toit	MAT1-2
196	252	USA	Washington State	Spinach Seed	L. du Toit	MAT1-2
197	253	USA	Washington State	Spinach Seed	L. du Toit	MAT1-2
198	254	USA	Washington State	Spinach Seed	L. du Toit	MAT1-2
199	256	USA	Washington State	Spinach Seed	L. du Toit	MAT1-2	8
200	261	USA	Washington State	Spinach Seed	L. du Toit	MAT1-2
201	262	USA	Washington State	Spinach Seed	L. du Toit	MAT1-2
202	263	USA	Washington State	Spinach Seed	L. du Toit	MAT1-2
203	264	USA	Washington State	Spinach Seed	L. du Toit	MAT1-2
204	265	USA	Washington State	Spinach Seed	L. du Toit	MAT1-2
205	266	USA	Washington State	Spinach Seed	L. du Toit	MAT1-2
206	268	USA	Washington State	Spinach Seed	L. du Toit	MAT1-2
207	269	USA	Washington State	Spinach Seed	L. du Toit	MAT1-2
208	270	USA	Washington State	Spinach Seed	L. du Toit	MAT1-2
209	271	USA	Washington State	Spinach Seed	L. du Toit	MAT1-2
210	272	USA	Washington State	Spinach Seed	L. du Toit	MAT1-2
211	273	USA	Washington State	Spinach Seed	L. du Toit	MAT1-2
212	274	USA	Washington State	Spinach Seed	L. du Toit	MAT1-2
213	275	USA	Washington State	Spinach Seed	L. du Toit	MAT1-2
214	276	USA	Washington State	Spinach Seed	L. du Toit	MAT1-2
215	282	Denmark	NA	Spinach Seed	L. du Toit	MAT1-2
216	283	Denmark	NA	Spinach Seed	L. du Toit	MAT1-2
217	284	Denmark	NA	Spinach Seed	L. du Toit	MAT1-2
218	285	Denmark	NA	Spinach Seed	L. du Toit	MAT1-2
219	286	Denmark	NA	Spinach Seed	L. du Toit	MAT1-2
220	287	Denmark	NA	Spinach Seed	L. du Toit	MAT1-2
221	288	Denmark	NA	Spinach Seed	L. du Toit	MAT1-2
222	289	Denmark	NA	Spinach Seed	L. du Toit	MAT1-2
223	290	Denmark	NA	Spinach Seed	L. du Toit	MAT1-2
224	291	Denmark	NA	Spinach Seed	L. du Toit	MAT1-2
225	292	Denmark	NA	Spinach Seed	L. du Toit	MAT1-2
226	293	Denmark	NA	Spinach Seed	L. du Toit	MAT1-2
227	299	Denmark	NA	Spinach Seed	L. du Toit	MAT1-2
228	300	Denmark	NA	Spinach Seed	L. du Toit	MAT1-2
229	301	Denmark	NA	Spinach Seed	L. du Toit	MAT1-2
230	302	Denmark	NA	Spinach Seed	L. du Toit	MAT1-2
231	303	Denmark	NA	Spinach Seed	L. du Toit	MAT1-2
232	304	Denmark	NA	Spinach Seed	L. du Toit	MAT1-2
233	305	Denmark	NA	Spinach Seed	L. du Toit	MAT1-2
234	306	Denmark	NA	Spinach Seed	L. du Toit	MAT1-2
235	307	Denmark	NA	Spinach Seed	L. du Toit	MAT1-2
236	308	Denmark	NA	Spinach Seed	L. du Toit	MAT1-2
237	309	Denmark	NA	Spinach Seed	L. du Toit	MAT1-2
238	310	Denmark	NA	Spinach Seed	L. du Toit	MAT1-2
239	311	Denmark	NA	Spinach Seed	L. du Toit	MAT1-2
240	312	Denmark	NA	Spinach Seed	L. du Toit	MAT1-2
241	313	Denmark	NA	Spinach Seed	L. du Toit	MAT1-2
242	314	Denmark	NA	Spinach Seed	L. du Toit	MAT1-2
243	315	Denmark	NA	Spinach Seed	L. du Toit	MAT1-2
244	316	Denmark	NA	Spinach Seed	L. du Toit	MAT1-2
245	317	Denmark	NA	Spinach Seed	L. du Toit	MAT1-2
246	318	Denmark	NA	Spinach Seed	L. du Toit	MAT1-2
247	319	Denmark	NA	Spinach Seed	L. du Toit	MAT1-2
248	321	Denmark	NA	Spinach Seed	L. du Toit	MAT1-2
249	322	Denmark	NA	Spinach Seed	L. du Toit	MAT1-2
250	323	Denmark	NA	Spinach Seed	L. du Toit	MAT1-2
251	324	Denmark	NA	Spinach Seed	L. du Toit	MAT1-2
252	325	Denmark	NA	Spinach Seed	L. du Toit	MAT1-2
253	326	USA	Washington State	Spinach Seed	L. du Toit	MAT1-2
254	327	USA	Washington State	Spinach Seed	L. du Toit	MAT1-2
255	328	USA	Washington State	Spinach Seed	L. du Toit	MAT1-2
256	329	USA	Washington State	Spinach Seed	L. du Toit	MAT1-2
257	330	USA	Washington State	Spinach Seed	L. du Toit	MAT1-2
258	332	USA	Washington State	Spinach Seed	L. du Toit	MAT1-2
259	333	USA	Washington State	Spinach Seed	L. du Toit	MAT1-2	8
260	335	USA	Washington State	Spinach Seed	L. du Toit	MAT1-2
261	336	USA	Washington State	Spinach Seed	L. du Toit	MAT1-2
262	337	USA	Washington State	Spinach Seed	L. du Toit	MAT1-2
263	338	USA	Washington State	Spinach Seed	L. du Toit	MAT1-2
264	339	USA	Washington State	Spinach Seed	L. du Toit	MAT1-2
265	340	USA	Washington State	Spinach Seed	L. du Toit	MAT1-2
266	341	USA	Washington State	Spinach Seed	L. du Toit	MAT1-2
267	342	USA	Washington State	Spinach Seed	L. du Toit	MAT1-2
268	343	USA	Washington State	Spinach Seed	L. du Toit	MAT1-2	5	2011
269	344	USA	Washington State	Spinach Seed	L. du Toit	MAT1-2
270	346	USA	Washington State	Spinach Seed	L. du Toit	MAT1-2
271	347	USA	Washington State	Spinach Seed	L. du Toit	MAT1-2
272	348	USA	Washington State	Spinach Seed	L. du Toit	MAT1-2	6
273	349	USA	Washington State	Spinach Seed	L. du Toit	MAT1-2
274	350	Denmark	NA	Spinach Seed	L. du Toit	MAT1-2
275	351	Denmark	NA	Spinach Seed	L. du Toit	MAT1-2
276	352	Denmark	NA	Spinach Seed	L. du Toit	MAT1-2
277	353	Denmark	NA	Spinach Seed	L. du Toit	MAT1-2
278	355	Denmark	NA	Spinach Seed	L. du Toit	MAT1-2
279	356	Denmark	NA	Spinach Seed	L. du Toit	MAT1-2
280	357	Denmark	NA	Spinach Seed	L. du Toit	MAT1-2
281	358	Denmark	NA	Spinach Seed	L. du Toit	MAT1-2
282	359	Denmark	NA	Spinach Seed	L. du Toit	MAT1-2
283	360	Denmark	NA	Spinach Seed	L. du Toit	MAT1-2
284	361	Denmark	NA	Spinach Seed	L. du Toit	MAT1-2
285	362	USA	Washington State	Spinach Seed	L. du Toit	MAT1-2
286	363	USA	Washington State	Spinach Seed	L. du Toit	MAT1-2
287	364	USA	Washington State	Spinach Seed	L. du Toit	MAT1-2
288	367	USA	Washington State	Spinach Seed	L. du Toit	MAT1-2
289	368	USA	Washington State	Spinach seed	L. du Toit	MAT1-2
290	369	USA	Washington State	Spinach seed	L. du Toit	MAT1-2
291	370	USA	Washington State	Spinach seed	L. du Toit	MAT1-2
292	371	USA	Washington State	Spinach seed	L. du Toit	MAT1-2
293	372	USA	Washington State	Spinach seed	L. du Toit	MAT1-2
294	373	USA	Washington State	Spinach seed	L. du Toit	MAT1-2
295	375	USA	Washington State	Spinach seed	L. du Toit	MAT1-2
296	376	USA	Washington State	Spinach seed	L. du Toit	MAT1-2	8
297	377	USA	Washington State	Spinach seed	L. du Toit	MAT1-2
298	379	USA	Washington State	Spinach seed	L. du Toit	MAT1-2	8
299	380	USA	Washington State	Spinach seed	L. du Toit	MAT1-2	8
300	381	USA	Washington State	Spinach seed	L. du Toit	MAT1-2
301	382	USA	Washington State	Spinach seed	L. du Toit	MAT1-2	8
302	384	USA	Washington State	Spinach seed	L. du Toit	MAT1-2	7
303	385	USA	Washington State	Spinach seed	L. du Toit	MAT1-2
304	386	USA	Washington State	Spinach seed	L. du Toit	MAT1-2
305	387	USA	Washington State	Spinach seed	L. du Toit	MAT1-2
306	388	USA	Washington State	Spinach seed	L. du Toit	MAT1-2
307	390	USA	Washington State	Spinach seed	L. du Toit	MAT1-2
308	392	USA	Washington State	Spinach seed	L. du Toit	MAT1-2
309	394	USA	Washington State	Spinach seed	L. du Toit	MAT1-2
310	395	USA	Washington State	Spinach seed	L. du Toit	MAT1-2
311	396	USA	Washington State	Spinach seed	L. du Toit	MAT1-2
312	397	USA	Washington State	Spinach seed	L. du Toit	MAT1-2
313	399	USA	Washington State	Spinach seed	L. du Toit	MAT1-2
314	400	USA	Washington State	Spinach seed	L. du Toit	MAT1-2
315	401	USA	Washington State	Spinach seed	L. du Toit	MAT1-2
316	402	USA	Washington State	Spinach seed	L. du Toit	MAT1-2
317	403	USA	Washington State	Spinach seed	L. du Toit	MAT1-2
318	404	USA	Washington State	Spinach seed	L. du Toit	MAT1-2
319	405	USA	Washington State	Spinach seed	L. du Toit	MAT1-2	8
320	406	USA	Washington State	Spinach seed	L. du Toit	MAT1-2
321	407	USA	Washington State	Spinach seed	L. du Toit	MAT1-2
322	409	USA	Washington State	Spinach seed	L. du Toit	MAT1-2
323	411	USA	Washington State	Spinach seed	L. du Toit	MAT1-2
324	412	USA	Washington State	Spinach seed	L. du Toit	MAT1-2
325	413	USA	Washington State	Spinach seed	L. du Toit	MAT1-2
326	414	USA	Washington State	Spinach seed	L. du Toit	MAT1-2	8
327	415	USA	Washington State	Spinach seed	L. du Toit	MAT1-2	8
328	416	USA	Washington State	Spinach seed	L. du Toit	MAT1-2
329	417	USA	Washington State	Spinach seed	L. du Toit	MAT1-2
330	419	USA	Washington State	Spinach seed	L. du Toit	MAT1-2
331	420	USA	Washington State	Spinach seed	L. du Toit	MAT1-2	8
332	424	Denmark	NA	Spinach seed	L. du Toit	MAT1-2
333	425	Denmark	NA	Spinach seed	L. du Toit	MAT1-2
334	426	Denmark	NA	Spinach seed	L. du Toit	MAT1-2
335	431	Netherlands	NA	Spinach seed	L. du Toit	MAT1-2
336	436	USA	Washington State	Spinach seed	L. du Toit	MAT1-2
337	437	USA	Washington State	Spinach seed	L. du Toit	MAT1-2	6
338	438	USA	Washington State	Spinach seed	L. du Toit	MAT1-2
339	439	USA	Washington State	Spinach seed	L. du Toit	MAT1-2
340	440	USA	Washington State	Spinach seed	L. du Toit	MAT1-2
341	441	USA	Washington State	Spinach seed	L. du Toit	MAT1-2
342	442	USA	Washington State	Spinach seed	L. du Toit	MAT1-2
343	443	USA	Washington State	Spinach seed	L. du Toit	MAT1-2
344	444	USA	Washington State	Spinach seed	L. du Toit	MAT1-2
345	447	USA	Washington State	Spinach seed	L. du Toit	MAT1-2	6
346	448	USA	Washington State	Spinach seed	L. du Toit	MAT1-2	6
347	449	USA	Washington State	Spinach seed	L. du Toit	MAT1-2
348	451	USA	Washington State	Spinach seed	L. du Toit	MAT1-2
349	452	USA	Washington State	Spinach seed	L. du Toit	MAT1-2
350	453	USA	Washington State	Spinach seed	L. du Toit	MAT1-2
351	455	USA	Washington State	Spinach seed	L. du Toit	MAT1-2
352	456	USA	Washington State	Spinach seed	L. du Toit	MAT1-2
353	458	USA	Washington State	Spinach seed	L. du Toit	MAT1-2
354	460	USA	Washington State	Spinach seed	L. du Toit	MAT1-2
355	472	USA	Washington State	Spinach seed	L. du Toit	MAT1-2
356	473	USA	Washington State	Spinach seed	L. du Toit	MAT1-2	6
357	474	USA	Washington State	Spinach seed	L. du Toit	MAT1-2
358	476	USA	Washington State	Spinach seed	L. du Toit	MAT1-2
359	477	USA	Washington State	Spinach seed	L. du Toit	MAT1-2	6
360	478	USA	Washington State	Spinach seed	L. du Toit	MAT1-2	6
361	479	USA	Washington State	Spinach seed	L. du Toit	MAT1-2
362	480	USA	Washington State	Spinach seed	L. du Toit	MAT1-2
363	481	USA	Washington State	Spinach seed	L. du Toit	MAT1-2
364	483	USA	Washington State	Spinach seed	L. du Toit	MAT1-2
365	486	USA	Washington State	Spinach seed	L. du Toit	MAT1-2	8
366	489	USA	Washington State	Spinach seed	L. du Toit	MAT1-2	8
367	489b	USA	Washington State	Spinach seed	L. du Toit	MAT1-2
368	499	Netherlands	NA	Spinach seed	L. du Toit	MAT1-2
369	500	Netherlands	NA	Spinach seed	L. du Toit	MAT1-2
370	501	Netherlands	NA	Spinach seed	L. du Toit	MAT1-2
371	502	Netherlands	NA	Spinach seed	L. du Toit	MAT1-2
372	503	Netherlands	NA	Spinach seed	L. du Toit	MAT1-2
373	504	Netherlands	NA	Spinach seed	L. du Toit	MAT1-2
374	505	Netherlands	NA	Spinach seed	L. du Toit	MAT1-2
375	506	Netherlands	NA	Spinach seed	L. du Toit	MAT1-2
376	507	Netherlands	NA	Spinach seed	L. du Toit	MAT1-2
377	508	Netherlands	NA	Spinach seed	L. du Toit	MAT1-2
378	512	Netherlands	NA	Spinach seed	L. du Toit	MAT1-2
379	517	Netherlands	NA	Spinach seed	L. du Toit	MAT1-2	2
380	518	Netherlands	NA	Spinach seed	L. du Toit	MAT1-2
381	519	Netherlands	NA	Spinach seed	L. du Toit	MAT1-2
382	520	Netherlands	NA	Spinach seed	L. du Toit	MAT1-2
383	521	Netherlands	NA	Spinach seed	L. du Toit	MAT1-2
384	524	Netherlands	NA	Spinach Seed	L. du Toit	MAT1-2
385	525	Netherlands	NA	Spinach Seed	L. du Toit	MAT1-2
386	532	Netherlands	NA	Spinach Seed	L. du Toit	MAT1-2
387	534	Netherlands	NA	Spinach Seed	L. du Toit	MAT1-2
388	535	Netherlands	NA	Spinach Seed	L. du Toit	MAT1-2
389	536	Netherlands	NA	Spinach Seed	L. du Toit	MAT1-2
390	537	Netherlands	NA	Spinach Seed	L. du Toit	MAT1-2
391	538	Netherlands	NA	Spinach Seed	L. du Toit	MAT1-2
392	539	Netherlands	NA	Spinach Seed	L. du Toit	MAT1-2
393	540	Netherlands	NA	Spinach Seed	L. du Toit	MAT1-2
394	541	Netherlands	NA	Spinach Seed	L. du Toit	MAT1-2
395	542	Netherlands	NA	Spinach Seed	L. du Toit	MAT1-2
396	543	Netherlands	NA	Spinach Seed	L. du Toit	MAT1-2
397	544	Netherlands	NA	Spinach Seed	L. du Toit	MAT1-2
398	548	USA	Washington State	Spinach Seed	L. du Toit	MAT1-2
399	555	USA	Washington State	Spinach Seed	L. du Toit	MAT1-2
400	556	USA	Washington State	Spinach Seed	L. du Toit	MAT1-2
401	557	USA	Washington State	Spinach Seed	L. du Toit	MAT1-2
402	558	USA	Washington State	Spinach Seed	L. du Toit	MAT1-2
403	559	USA	Washington State	Spinach Seed	L. du Toit	MAT1-2
404	560	USA	Washington State	Spinach Seed	L. du Toit	MAT1-2
405	567	USA	Washington State	Spinach Seed	L. du Toit	MAT1-2
406	578	Chile	NA	Spinach Seed	L. du Toit	MAT1-2
407	579	Chile	NA	Spinach Seed	L. du Toit	MAT1-2
408	604	Denmark	NA	Spinach Seed	L. du Toit	MAT1-2
409	607	Denmark	NA	Spinach Seed	L. du Toit	MAT1-2
410	614	Chile	NA	Spinach Seed	L. du Toit	MAT1-2
411	638	China	NA	Spinach Seed	L. du Toit	MAT1-2
412	642	China	NA	Spinach Seed	L. du Toit	MAT1-2
413	649	Netherlands	NA	Spinach Seed	L. du Toit	MAT1-2
414	1229	Chile	NA	Spinach seed	L. du Toit	MAT1-2
415	1230	Chile	NA	Spinach seed	L. du Toit	MAT1-2
416	1231	Chile	NA	Spinach seed	L. du Toit	MAT1-2	5
417	1232	Chile	NA	Spinach seed	L. du Toit	MAT1-2	5
418	1233	Chile	NA	Spinach seed	L. du Toit	MAT1-2
419	1234	Chile	NA	Spinach seed	L. du Toit	MAT1-2
420	1235	Chile	NA	Spinach seed	L. du Toit	MAT1-2
421	1236	Chile	NA	Spinach seed	L. du Toit	MAT1-2	8
422	1237	Chile	NA	Spinach seed	L. du Toit	MAT1-2
423	1238	Chile	NA	Spinach seed	L. du Toit	MAT1-2
424	1239	Chile	NA	Spinach seed	L. du Toit	MAT1-2	5
425	1240	Chile	NA	Spinach seed	L. du Toit	MAT1-2
426	1241	Chile	NA	Spinach seed	L. du Toit	MAT1-2	5
427	1242	Chile	NA	Spinach seed	L. du Toit	MAT1-2
428	1243	Chile	NA	Spinach seed	L. du Toit	MAT1-2
429	1244	Chile	NA	Spinach seed	L. du Toit	MAT1-2
430	1245	Chile	NA	Spinach seed	L. du Toit	MAT1-2
431	1246	Chile	NA	Spinach seed	L. du Toit	MAT1-2	5
432	1248	Chile	NA	Spinach seed	L. du Toit	MAT1-2	5
433	1250	Chile	NA	Spinach seed	L. du Toit	MAT1-2
434	1251	Chile	NA	Spinach seed	L. du Toit	MAT1-2	5
435	1252	Chile	NA	Spinach seed	L. du Toit	MAT1-2
436	1254	Chile	NA	Spinach seed	L. du Toit	MAT1-2	5
437	1256	Chile	NA	Spinach seed	L. du Toit	MAT1-2	5
438	1257	Chile	NA	Spinach seed	L. du Toit	MAT1-2	5
439	1258	Chile	NA	Spinach seed	L. du Toit	MAT1-2	5
440	1258	Chile	NA	Spinach seed	L. du Toit	MAT1-2
441	1259	Chile	NA	Spinach seed	L. du Toit	MAT1-2
442	1260	Chile	NA	Spinach seed	L. du Toit	MAT1-2
443	1261	Chile	NA	Spinach seed	L. du Toit	MAT1-2
444	1263	Chile	NA	Spinach seed	L. du Toit	MAT1-2
445	1264	Chile	NA	Spinach seed	L. du Toit	MAT1-2
446	1265	Chile	NA	Spinach seed	L. du Toit	MAT1-2	5
447	1265	Chile	NA	Spinach seed	L. du Toit	MAT1-2
448	1266	Chile	NA	Spinach seed	L. du Toit	MAT1-2
449	1267	Chile	NA	Spinach seed	L. du Toit	MAT1-2
450	1269	Chile	NA	Spinach seed	L. du Toit	MAT1-2
451	1270	Chile	NA	Spinach seed	L. du Toit	MAT1-2
452	1271	Chile	NA	Spinach seed	L. du Toit	MAT1-2
453	1272	Chile	NA	Spinach seed	L. du Toit	MAT1-2
454	1274	Chile	NA	Spinach seed	L. du Toit	MAT1-2
455	1275	Chile	NA	Spinach seed	L. du Toit	MAT1-2
456	1276	Chile	NA	Spinach seed	L. du Toit	MAT1-2
457	1277	Chile	NA	Spinach seed	L. du Toit	MAT1-2
458	1278	Chile	NA	Spinach seed	L. du Toit	MAT1-2
459	7011	China	Shangdong	Cotton	G. Q. Li	MAT1-2
460	08071	China	Shangdong	Cotton	G. Q. Li	MAT1-2
461	25361	Australia	Nandi, Queensland	Cotton	L. Smith	MAT1-2
462	080818	China	Shangdong	Cotton	G. Q. Li	MAT1-2
463	Le 1120	USA	California State	Tomato	M. Davis	MAT1-2
464	1-VC-05	Turkey	Aydin Province	Cotton	S. Benlioglu	MAT1-2
465	1-VO-05	Turkey	Aydin Province	Olive	S. Benlioglu	MAT1-2
466	10-VC-04	Turkey	Aydin Province	Cotton	S. Benlioglu	MAT1-2
467	10-VC-05	Turkey	Aydin Province	Cotton	S. Benlioglu	MAT1-2
468	10-VO-06	Turkey	Aydin Province	Cotton	S. Benlioglu	MAT1-2
469	10-VO-06	Turkey	Aydin Province	Olive	S. Benlioglu	MAT1-2
470	11-VC-04	Turkey	Aydin Province	Cotton	S. Benlioglu	MAT1-2
471	11-VC-05	Turkey	Aydin Province	Cotton	S. Benlioglu	MAT1-2
472	11-VO-05	Turkey	Aydin Province	Cotton	S. Benlioglu	MAT1-2
473	11-VO-06	Turkey	Aydin Province	Olive	S. Benlioglu	MAT1-2
474	11-VO-06	Turkey	Aydin Province	Olive	S. Benlioglu	MAT1-2
475	12-VC-04	Turkey	Aydin Province	Cotton	S. Benlioglu	MAT1-2
476	12-VC-04	Turkey	Aydin Province	Cotton	S. Benlioglu	MAT1-2
477	12-VO-05	Turkey	Aydin Province	Cotton	S. Benlioglu	MAT1-2
478	12-VO-06	Turkey	Aydin Province	Olive	S. Benlioglu	MAT1-2
479	13VC-05	Turkey	Aydin Province	Cotton	S. Benlioglu	MAT1-2
480	14VC04	Turkey	Aydin Province	Cotton	S. Benlioglu	MAT1-2
481	16-VC-04	Turkey	Aydin Province	Cotton	S. Benlioglu	MAT1-2
482	169-1-6-4	USA	Salinas, CA	Lettuce	K.V.Subbarao	MAT1-2	1
483	169-11-4-1	USA	Salinas, CA	Lettuce	K.V.Subbarao	MAT1-2	1
484	17-VC-04	Turkey	Aydin Province	Cotton	S. Benlioglu	MAT1-2
485	17-VC-05	Turkey	Aydin Province	Cotton	S. Benlioglu	MAT1-2
486	171-10-1-5-2	USA	Salinas, CA	Lettuce	K.V.Subbarao	MAT1-2
487	18-VC-05	Turkey	Aydin Province	Cotton	S. Benlioglu	MAT1-2
488	19-1-VC-04	Turkey	Aydin Province	Cotton	S. Benlioglu	MAT1-2
489	19-VC-04	Turkey	Aydin Province	Cotton	S. Benlioglu	MAT1-2
490	19-VC-05	Turkey	Aydin Province	Cotton	S. Benlioglu	MAT1-2
491	1CD-3-3	China	Hubei, Wu Han	Cotton	G. Q. Li	MAT1-2
492	1CD-3-35	China	Hubei, Wu Han	Cotton	G. Q. Li	MAT1-2
493	1CD-3-38	China	Hubei, Wu Han	Cotton	G. Q. Li	MAT1-2
494	1CD-3-59	China	Hubei, Wu Han	Cotton	G. Q. Li	MAT1-2
495	1CD-5-16	China	Hubei, Wu Han	Cotton	G. Q. Li	MAT1-2
496	1CD-5-16	China	Hubei, Wu Han	Cotton	G. Q. Li	MAT1-2
497	1CD3-6	China	Hubei, Wu Han	Cotton	G. Q. Li	MAT1-2
498	1CD3-62	China	Hubei, Wu Han	Cotton	G. Q. Li	MAT1-2
499	1DXH-1-1	China	Hubei, Wu Han	Cotton	G. Q. Li	MAT1-2
500	1DXH-1-2-1	China	Hubei, Wu Han	Cotton	G. Q. Li	MAT1-2
501	1DXH2-24	China	Hubei, Wu Han	Cotton	G. Q. Li	MAT1-2
502	1DXN-2-24	China	Hubei, Wu Han	Cotton	G. Q. Li	MAT1-2
503	1HN-1	China	Hubei, Wu Han	Cotton	G. Q. Li	MAT1-2
504	1HNW-20	China	Hubei, Wu Han	Cotton	G. Q. Li	MAT1-2
505	1HNW-32	China	Hubei, Wu Han	Cotton	G. Q. Li	MAT1-2
506	1HNW-33	China	Hubei, Wu Han	Cotton	G. Q. Li	MAT1-2
507	1VO-06	Turkey	Aydin Province	Olive	S. Benlioglu	MAT1-2
508	2-1-VO-05	Turkey	Aydin Province	Cotton	S. Benlioglu	MAT1-2
509	2-VC-04	Turkey	Aydin Province	Cotton	S. Benlioglu	MAT1-2
510	2-VO-05	Turkey	Aydin Province	Cotton	S. Benlioglu	MAT1-2
511	2-VO-05	Turkey	Aydin Province	Cotton	S. Benlioglu	MAT1-2
512	2-VO-06	Turkey	Aydin Province	Olive	S. Benlioglu	MAT1-2
513	20-VC-04	Turkey	Aydin Province	Cotton	S. Benlioglu	MAT1-2
514	22-092-102	USA	Salinas, CA	Lettuce	K.V.Subbarao	MAT1-2
515	22-092-104	USA	Salinas, CA	Lettuce	K.V.Subbarao	MAT1-2
516	22-VC-04	Turkey	Aydin Province	Cotton	S. Benlioglu	MAT1-2
517	23-VC-04	Turkey	Aydin Province	Cotton	S. Benlioglu	MAT1-2
518	253.b	USA	Washington State	Spinach Seed	L. du Toit	MAT1-2
519	3-1-VO-05	Turkey	Aydin Province	Cotton	S. Benlioglu	MAT1-2
520	3-VC-05	Turkey	Aydin Province	Cotton	S. Benlioglu	MAT1-2
521	3-VO-05	Turkey	Aydin Province	Cotton	S. Benlioglu	MAT1-2
522	4-VC-04	Turkey	Aydin Province	Cotton	S. Benlioglu	MAT1-2
523	4-VC-05	Turkey	Aydin Province	Cotton	S. Benlioglu	MAT1-2
524	4-VO-05	Turkey	Aydin Province	Cotton	S. Benlioglu	MAT1-2
525	4BAUS	Australia	NA	Cotton	K. Kirkby	MAT1-2
526	4j1-8-2-1	China	NA	Cotton	G. Q. Li	MAT1-2
527	4TM-6-24	China	Hubei, Tian Men	Cotton	G. Q. Li	MAT1-2
528	4TM-8-2	China	Hubei, Tian Men	Cotton	G. Q. Li	MAT1-2
529	4TM-8-37-8	China	Hubei, Tian Men	Cotton	G. Q. Li	MAT1-2
530	4TM-8-5	China	Hubei, Tian Men	Cotton	G. Q. Li	MAT1-2
531	5-1-VO-06	Turkey	Aydin Province	Olive	S. Benlioglu	MAT1-2
532	5-VC-05	Turkey	Aydin Province	Cotton	S. Benlioglu	MAT1-2
533	5-VO-05	Turkey	Aydin Province	Cotton	S. Benlioglu	MAT1-2
534	561a	USA	Washington State	Spinach Seed	L. du Toit	MAT1-2
535	561b	USA	Washington State	Spinach Seed	L. du Toit	MAT1-2
536	562a	USA	Washington State	Spinach Seed	L. du Toit	MAT1-2
537	562b	USA	Washington State	Spinach Seed	L. du Toit	MAT1-2	6
538	563a	USA	Washington State	Spinach Seed	L. du Toit	MAT1-2	6
539	563b	USA	Washington State	Spinach Seed	L. du Toit	MAT1-2	6
540	564a	USA	Washington State	Spinach Seed	L. du Toit	MAT1-2	8
541	564b	USA	Washington State	Spinach Seed	L. du Toit	MAT1-2	8
542	565a	USA	Washington State	Spinach Seed	L. du Toit	MAT1-2
543	565b	USA	Washington State	Spinach Seed	L. du Toit	MAT1-2
544	566a	USA	Washington State	Spinach Seed	L. du Toit	MAT1-2
545	566b	USA	Washington State	Spinach Seed	L. du Toit	MAT1-2
546	568a	USA	Washington State	Spinach Seed	L. du Toit	MAT1-2
547	568b	USA	Washington State	Spinach Seed	L. du Toit	MAT1-2
548	569a	USA	Washington State	Spinach Seed	L. du Toit	MAT1-2
549	569b	USA	Washington State	Spinach Seed	L. du Toit	MAT1-2
550	57-4-1b	China	Jiangxi, Hu Kou	Cotton	G. Q. Li	MAT1-2
551	570a	USA	Washington State	Spinach Seed	L. du Toit	MAT1-2
552	570b	USA	Washington State	Spinach Seed	L. du Toit	MAT1-2
553	571a	USA	Washington State	Spinach Seed	L. du Toit	MAT1-2
554	571b	USA	Washington State	Spinach Seed	L. du Toit	MAT1-2
555	572b	USA	Washington State	Spinach Seed	L. du Toit	MAT1-2
556	573a	USA	Washington State	Spinach Seed	L. du Toit	MAT1-2
557	573b	USA	Washington State	Spinach Seed	L. du Toit	MAT1-2
558	574a	Denmark	NA	Spinach Seed	L. du Toit	MAT1-2
559	574b	Denmark	NA	Spinach Seed	L. du Toit	MAT1-2
560	575a	Denmark	NA	Spinach Seed	L. du Toit	MAT1-2
561	575b	Denmark	NA	Spinach Seed	L. du Toit	MAT1-2
562	576a	Denmark	NA	Spinach Seed	L. du Toit	MAT1-2
563	576b	Denmark	NA	Spinach Seed	L. du Toit	MAT1-2
564	580a	Chile	NA	Spinach Seed	L. du Toit	MAT1-2	5
565	580b	Chile	NA	Spinach Seed	L. du Toit	MAT1-2	5
566	581a	Chile	NA	Spinach Seed	L. du Toit	MAT1-2
567	581b	Chile	NA	Spinach Seed	L. du Toit	MAT1-2
568	592b	Chile	NA	Spinach Seed	L. du Toit	MAT1-2
569	5A-25361	Australia	Nandi, Queensland	Cotton	L. Smith	MAT1-2
570	5GA-3	China	Hubei, Gong An	Cotton	G. Q. Li	MAT1-2
571	5JL-1-2	China	Hubei, Jing Zhou	Cotton	G. Q. Li	MAT1-2
572	5JL1-2	China	Hubei, Jing Zhou	Cotton	G. Q. Li	MAT1-2
573	5JZ3-2	China	Hubei, Jing Zhou	Cotton	G. Q. Li	MAT1-2
574	5SS-11	China	Hubei, Shi Shou	Cotton	G. Q. Li	MAT1-2
575	5SS-25	China	Hubei, Shi Shou	Cotton	G. Q. Li	MAT1-2
576	5SS-28	China	Hubei, Shi Shou	Cotton	G. Q. Li	MAT1-2
577	6-VC-04	Turkey	Aydin Province	Cotton	S. Benlioglu	MAT1-2
578	6-VC-05	Turkey	Aydin Province	Cotton	S. Benlioglu	MAT1-2
579	6-VO-05	Turkey	Aydin Province	Cotton	S. Benlioglu	MAT1-2
580	602a	Denmark	NA	Spinach Seed	L. du Toit	MAT1-2
581	602b	Denmark	NA	Spinach Seed	L. du Toit	MAT1-2
582	603a	Denmark	NA	Spinach Seed	L. du Toit	MAT1-2
583	603b	Denmark	NA	Spinach Seed	L. du Toit	MAT1-2
584	605a	Denmark	NA	Spinach Seed	L. du Toit	MAT1-2
585	605b	Denmark	NA	Spinach Seed	L. du Toit	MAT1-2
586	606a	Denmark	NA	Spinach Seed	L. du Toit	MAT1-2
587	606b	Denmark	NA	Spinach Seed	L. du Toit	MAT1-2
588	608a	Denmark	NA	Spinach Seed	L. du Toit	MAT1-2
589	608b	Denmark	NA	Spinach Seed	L. du Toit	MAT1-2
590	609a	Denmark	NA	Spinach Seed	L. du Toit	MAT1-2
591	609b	Denmark	NA	Spinach Seed	L. du Toit	MAT1-2
592	67-2-2B	China	Anhui, Wang Jiang	Cotton	G. Q. Li	MAT1-2
593	6SY-3-24	China	Hubei, Sha Yang	Cotton	G. Q. Li	MAT1-2
594	7-1-VO-06	Turkey	Aydin Province	Olive	S. Benlioglu	MAT1-2
595	7-30-C10a	USA	Salinas, CA	Lettuce	K.V.Subbarao	MAT1-2
596	7-30-C10C	USA	Salinas, CA	Lettuce	K.V.Subbarao	MAT1-2
597	7-VC-04	Turkey	Aydin Province	Cotton	S. Benlioglu	MAT1-2
598	730A8b	USA	Salinas, CA	Lettuce	K.V.Subbarao	MAT1-2
599	730B8e	USA	Salinas, CA	Lettuce	K.V.Subbarao	MAT1-2
600	7HC1-1	China	Hubei, Han Chuan	Cotton	G. Q. Li	MAT1-2
601	8-1-VO-06	Turkey	Aydin Province	Cotton	S. Benlioglu	MAT1-2
602	8-VC-05	Turkey	Aydin Province	Cotton	S. Benlioglu	MAT1-2
603	8-VO-05	Turkey	Aydin Province	Cotton	S. Benlioglu	MAT1-2
604	8DY-7	China	Hubei, Dang Yang	Cotton	G. Q. Li	MAT1-2
605	8ZJ-6	China	Hubei, Zhi Jiang	Cotton	G. Q. Li	MAT1-2
606	9-1-VO-05	Turkey	Aydin Province	Cotton	S. Benlioglu	MAT1-2
607	9-VC-05	Turkey	Aydin Province	Cotton	S. Benlioglu	MAT1-2
608	9-VO-05	Turkey	Aydin Province	Cotton	S. Benlioglu	MAT1-2
609	9-VO-06	Turkey	Aydin Province	Olive	S. Benlioglu	MAT1-2
610	9-VO-06	Turkey	Aydin Province	Olive	S. Benlioglu	MAT1-2
611	92-1-3B	China	Hunan, Jin Shi	Cotton	G. Q. Li	MAT1-2
612	95-3-1B	China	Hunan, Lin Li	Cotton	G. Q. Li	MAT1-2
613	9HG-10	China	Hubei, Huang Gang	Cotton	G. Q. Li	MAT1-2
614	9HG-15	China	Hubei, Huang Gang	Cotton	G. Q. Li	MAT1-2
615	9HG-3	China	Hubei, Huang Gang	Cotton	G. Q. Li	MAT1-2
616	9HT-1	China	Hubei, Huang Gang	Cotton	G. Q. Li	MAT1-2
617	9MC-7A	China	Hubei, Ma Cheng	Cotton	G. Q. Li	MAT1-2
618	B632-2	USA	Pullman, WA	Potato	D.A. Johnson	MAT1-2
619	BRIP-54012	Australia	Kingaroy, Queensland	Watermelon	L. Forsberg	MAT1-2
620	BRIP-540128	Australia	NA	Cotton	K. Kirkby	MAT1-2
621	CB18-4-1	USA	Pullman, WA	Potato	D.A. Johnson	MAT1-2
622	CB4-2-1	USA	Pullman, WA	Potato	D.A. Johnson	MAT1-2
623	CB4-2-1	USA	Pullman, WA	Potato	D.A. Johnson	MAT1-2
624	CB4-6-1	USA	Pullman, WA	Potato	D.A. Johnson	MAT1-2
625	CB4-6-1	USA	Pullman, WA	Potato	D.A. Johnson	MAT1-2
626	CB51-4-1	USA	Pullman, WA	Potato	D.A. Johnson	MAT1-2
627	CB51-4-2	USA	Pullman, WA	Potato	D.A. Johnson	MAT1-2
628	CB51-4-2	USA	Pullman, WA	Potato	D.A. Johnson	MAT1-2
629	CB51-4-72	USA	Pullman, WA	Potato	D.A. Johnson	MAT1-2
630	CB72-3-1	USA	Pullman, WA	Potato	D.A. Johnson	MAT1-2
631	CB72-3-2	USA	Pullman, WA	Potato	D.A. Johnson	MAT1-2
632	CB74-4-1	USA	Pullman, WA	Potato	D.A. Johnson	MAT1-2
633	CB74-4-3	USA	Pullman, WA	Potato	D.A. Johnson	MAT1-2
634	CB86-7-2	USA	Pullman, WA	Potato	D.A. Johnson	MAT1-2
635	CB86-7-2	USA	Pullman, WA	Potato	D.A. Johnson	MAT1-2
636	CB86-71	USA	Pullman, WA	Potato	D.A. Johnson	MAT1-2
637	Cs 1605	USA	Moss Landing, CA	Artichoke	K.V.Subbarao	MAT1-2
638	Cs 1606	USA	Moss Landing, CA	Artichoke	K.V.Subbarao	MAT1-2
639	Cs 1607	USA	Moss Landing, CA	Artichoke	K.V.Subbarao	MAT1-2
640	Cs 1608	USA	Moss Landing, CA	Artichoke	K.V.Subbarao	MAT1-2
641	Cs 1609	USA	Moss Landing, CA	Artichoke	K.V.Subbarao	MAT1-2
642	Cs 1610	USA	Moss Landing, CA	Artichoke	K.V.Subbarao	MAT1-2
643	Cs 1611	USA	Moss Landing, CA	Artichoke	K.V.Subbarao	MAT1-2
644	Cs 1613	USA	Moss Landing, CA	Artichoke	K.V.Subbarao	MAT1-2
645	Cs 1614	USA	Moss Landing, CA	Artichoke	K.V.Subbarao	MAT1-2
646	Cs 1615	USA	Moss Landing, CA	Artichoke	K.V.Subbarao	MAT1-2	9	2010
647	Cs 1616	USA	Moss Landing, CA	Artichoke	K.V.Subbarao	MAT1-2
648	Cs 1617	USA	Moss Landing, CA	Artichoke	K.V.Subbarao	MAT1-2
649	Cs 1619	USA	Moss Landing, CA	Artichoke	K.V.Subbarao	MAT1-2
650	Cs 1620	USA	Moss Landing, CA	Artichoke	K.V.Subbarao	MAT1-2
651	Cs 1621	USA	Moss Landing, CA	Artichoke	K.V.Subbarao	MAT1-2
652	Cs 1622	USA	Moss Landing, CA	Artichoke	K.V.Subbarao	MAT1-2
653	Cs 1623	USA	Moss Landing, CA	Artichoke	K.V.Subbarao	MAT1-2
654	Cs 1624	USA	Moss Landing, CA	Artichoke	K.V.Subbarao	MAT1-2
655	Cs 1625	USA	Moss Landing, CA	Artichoke	K.V.Subbarao	MAT1-2	9	2010
656	Cs 1626	USA	Moss Landing, CA	Artichoke	K.V.Subbarao	MAT1-2
657	Cs 1627	USA	Moss Landing, CA	Artichoke	K.V.Subbarao	MAT1-2
658	Cs 1628	USA	Moss Landing, CA	Artichoke	K.V.Subbarao	MAT1-2
659	Cs 1629	USA	Moss Landing, CA	Artichoke	K.V.Subbarao	MAT1-2
660	Cs 1630	USA	Moss Landing, CA	Artichoke	K.V.Subbarao	MAT1-2
661	Cs 1631	USA	Moss Landing, CA	Artichoke	K.V.Subbarao	MAT1-2
662	Cs 1632	USA	Moss Landing, CA	Artichoke	K.V.Subbarao	MAT1-2
663	Cs 1633	USA	Moss Landing, CA	Artichoke	K.V.Subbarao	MAT1-2
664	Cs 1635	USA	Moss Landing, CA	Artichoke	K.V.Subbarao	MAT1-2
665	Cs 1636	USA	Moss Landing, CA	Artichoke	K.V.Subbarao	MAT1-2
666	Cs 1637	USA	Moss Landing, CA	Artichoke	K.V.Subbarao	MAT1-2
667	Cs 1638	USA	Moss Landing, CA	Artichoke	K.V.Subbarao	MAT1-2
668	Cs 1639	USA	Moss Landing, CA	Artichoke	K.V.Subbarao	MAT1-2
669	Cs 1640	USA	Moss Landing, CA	Artichoke	K.V.Subbarao	MAT1-2
670	Cs 1641	USA	Moss Landing, CA	Artichoke	K.V.Subbarao	MAT1-2	9	2010
671	Cs 1642	USA	Moss Landing, CA	Artichoke	K.V.Subbarao	MAT1-2
672	Cs 1644	USA	Moss Landing, CA	Artichoke	K.V.Subbarao	MAT1-2
673	Cs 1646	USA	Moss Landing, CA	Artichoke	K.V.Subbarao	MAT1-2
674	Cs 1647	USA	Moss Landing, CA	Artichoke	K.V.Subbarao	MAT1-2
675	Cs 1648	USA	Moss Landing, CA	Artichoke	K.V.Subbarao	MAT1-2	9	2010
676	Cs 1649	USA	Moss Landing, CA	Artichoke	K.V.Subbarao	MAT1-2
677	Cs 1650	USA	Moss Landing, CA	Artichoke	K.V.Subbarao	MAT1-2	9	2010
678	Cs 1651	USA	Moss Landing, CA	Artichoke	K.V.Subbarao	MAT1-2
679	Cs 1652	USA	Moss Landing, CA	Artichoke	K.V.Subbarao	MAT1-2	9	2010
680	Cs 1653	USA	Moss Landing, CA	Artichoke	K.V.Subbarao	MAT1-2
681	Cs 1654	USA	Moss Landing, CA	Artichoke	K.V.Subbarao	MAT1-2	9	2010
682	Cs 1655	USA	Moss Landing, CA	Artichoke	K.V.Subbarao	MAT1-2	9
683	Cs 1656	USA	Moss Landing, CA	Artichoke	K.V.Subbarao	MAT1-2
684	Cs 1657	USA	Moss Landing, CA	Artichoke	K.V.Subbarao	MAT1-2
685	Cs 1658	USA	Moss Landing, CA	Artichoke	K.V.Subbarao	MAT1-2
686	Cs 1659	USA	Moss Landing, CA	Artichoke	K.V.Subbarao	MAT1-2
687	Cs 1660	USA	Moss Landing, CA	Artichoke	K.V.Subbarao	MAT1-2
688	Cs 1661	USA	Moss Landing, CA	Artichoke	K.V.Subbarao	MAT1-2
689	Cs 1662	USA	Moss Landing, CA	Artichoke	K.V.Subbarao	MAT1-2
690	Cs 1663	USA	Moss Landing, CA	Artichoke	K.V.Subbarao	MAT1-2
691	Cs 1664	USA	Moss Landing, CA	Artichoke	K.V.Subbarao	MAT1-2
692	Cs 1664	USA	Moss Landing, CA	Artichoke	K.V.Subbarao	MAT1-2
693	Cs 1665	USA	Moss Landing, CA	Artichoke	K.V.Subbarao	MAT1-2
694	Cs 1666	USA	Moss Landing, CA	Artichoke	K.V.Subbarao	MAT1-2
695	Cs 1948	USA	Salinas, CA	Lettuce	K.V.Subbarao	MAT1-2
696	Gh 1001	USA	California State	Cotton	D. Munier	MAT1-2
697	Gh 1002	USA	California State	Lettuce	K.V.Subbarao	MAT1-2
698	Gh 1003	USA	California State	Cotton	D. Munier	MAT1-2
699	Gh 1005	USA	California State	Cotton	D. Munier	MAT1-2
700	Gh 1010	USA	California State	Cotton	D. Munier	MAT1-2
701	Gh 1011	USA	California State	Cotton	D. Munier	MAT1-2
702	Gh 1012	USA	California State	Cotton	D. Munier	MAT1-2
703	Gh 1013	USA	California State	Cotton	D. Munier	MAT1-2
704	Gh 1014	USA	California State	Cotton	D. Munier	MAT1-2
705	Gh 1015	USA	California State	Cotton	D. Munier	MAT1-2	5
706	Gh 1016	USA	California State	Cotton	D. Munier	MAT1-2
707	Gh 1017	USA	California State	Cotton	D. Munier	MAT1-2
708	Gh 1018	USA	California State	Cotton	D. Munier	MAT1-2
709	Gh 1019	USA	California State	Cotton	D. Munier	MAT1-2
710	Gh 1020	USA	California State	Cotton	D. Munier	MAT1-2
711	Gh 1021	USA	California State	Cotton	D. Munier	MAT1-2
712	Huang1-3	China	Hubei, Wu Han	Cotton	G. Q. Li	MAT1-2
713	K.R.TOMATO.A	USA	Salinas, CA	Tomato	K.V.Subbarao	MAT1-2
714	Le 1068	USA	California State	Tomato	M. Davis	MAT1-2
715	Le 1069	USA	California State	Tomato	K.V.Subbarao	MAT1-2
716	Le 1071	USA	California State	Tomato	K.V.Subbarao	MAT1-2
717	Le 1072	USA	California State	Tomato	K.V.Subbarao	MAT1-2
718	Le 1073	USA	California State	Tomato	K.V.Subbarao	MAT1-2
719	Le 1074	USA	California State	Tomato	K.V.Subbarao	MAT1-2
720	Le 1075	USA	California State	Tomato	K.V.Subbarao	MAT1-2
721	Le 1076	USA	California State	Tomato	K.V.Subbarao	MAT1-2
722	Le 1076	USA	California State	Tomato	K.V.Subbarao	MAT1-2
723	Le 1077	USA	California State	Tomato	K.V.Subbarao	MAT1-2
724	Le 1078	USA	California State	Tomato	K.V.Subbarao	MAT1-2
725	Le 1079	USA	California State	Tomato	K.V.Subbarao	MAT1-2
726	Le 1080	USA	California State	Tomato	K.V.Subbarao	MAT1-2	5
727	Le 1081	USA	California State	Tomato	K.V.Subbarao	MAT1-2
728	Le 1082	USA	California State	Tomato	K.V.Subbarao	MAT1-2
729	Le 1083	USA	California State	Tomato	K.V.Subbarao	MAT1-2	5
730	Le 1084	USA	California State	Tomato	K.V.Subbarao	MAT1-2
731	Le 1085	USA	California State	Tomato	K.V.Subbarao	MAT1-2
732	Le 1087	USA	California State	Tomato	M. Davis	MAT1-2
733	Le 1088	USA	California State	Tomato	M. Davis	MAT1-2	5
734	Le 1089	USA	California State	Tomato	M. Davis	MAT1-2	5
735	Le 1090	USA	California State	Tomato	M. Davis	MAT1-2
736	Le 1091	USA	California State	Tomato	M. Davis	MAT1-2	5
737	Le 1092	USA	California State	Tomato	M. Davis	MAT1-2
738	Le 1093	USA	California State	Tomato	M. Davis	MAT1-2
739	Le 1094	USA	California State	Tomato	M. Davis	MAT1-2	5
740	Le 1095	USA	California State	Tomato	M. Davis	MAT1-2	5
741	Le 1096	USA	California State	Tomato	M. Davis	MAT1-2
742	Le 1097	USA	California State	Tomato	M. Davis	MAT1-2	5
743	Le 1098	USA	California State	Tomato	M. Davis	MAT1-2
744	Le 1099	USA	California State	Tomato	M. Davis	MAT1-2	5
745	Le 1100	USA	California State	Tomato	M. Davis	MAT1-2	5
746	Le 1101	USA	California State	Tomato	M. Davis	MAT1-2
747	Le 1102	USA	California State	Tomato	M. Davis	MAT1-2
748	Le 1103	USA	California State	Tomato	M. Davis	MAT1-2	5
749	Le 1104	USA	California State	Tomato	M. Davis	MAT1-2	5
750	Le 1105	USA	California State	Tomato	M. Davis	MAT1-2
751	Le 1106	USA	California State	Tomato	M. Davis	MAT1-2
752	Le 1107	USA	California State	Tomato	M. Davis	MAT1-2
753	Le 1108	USA	California State	Tomato	M. Davis	MAT1-2	5
754	Le 1109	USA	California State	Tomato	M. Davis	MAT1-2	5
755	Le 1110	USA	California State	Tomato	M. Davis	MAT1-2
756	Le 1111	USA	California State	Tomato	M. Davis	MAT1-2
757	Le 1112	USA	California State	Tomato	M. Davis	MAT1-2	5
758	Le 1113	USA	California State	Tomato	M. Davis	MAT1-2
759	Le 1114	USA	California State	Tomato	M. Davis	MAT1-2
760	Le 1115	USA	California State	Tomato	M. Davis	MAT1-2
761	Le 1116	USA	California State	Tomato	M. Davis	MAT1-2	5
762	Le 1117	USA	California State	Tomato	M. Davis	MAT1-2
763	Le 1118	USA	California State	Tomato	M. Davis	MAT1-2
764	Le 1119	USA	California State	Tomato	M. Davis	MAT1-2	5
765	Le 1122	USA	California State	Tomato	M. Davis	MAT1-2
766	Le 1123	USA	California State	Tomato	M. Davis	MAT1-2	5
767	Le 1124	USA	California State	Tomato	M. Davis	MAT1-2	5
768	Le 1125	USA	California State	Tomato	M. Davis	MAT1-2
769	Le 1126	USA	California State	Tomato	M. Davis	MAT1-2
770	Le 1798	USA	Yolo County, CA	Tomato	M. Davis	MAT1-2	5	2011
771	Le 1801	USA	Yolo County, CA	Tomato	M. Davis	MAT1-2
772	Le 1804	USA	Yolo County, CA	Tomato	M. Davis	MAT1-2
773	Le 1805	USA	Yolo County, CA	Tomato	M. Davis	MAT1-2
774	Le 1807	USA	Yolo County, CA	Tomato	M. Davis	MAT1-2	5	2011
775	Le 1809	USA	Yolo County, CA	Tomato	M. Davis	MAT1-2
776	Le 1810	USA	Yolo County, CA	Tomato	M. Davis	MAT1-2
777	Le 1811	USA	Yolo County, CA	Tomato	M. Davis	MAT1-2
778	Le 1813	USA	Yolo County, CA	Tomato	M. Davis	MAT1-2
779	Le 1814	USA	Yolo County, CA	Tomato	M. Davis	MAT1-2
780	Le 1815	USA	Yolo County, CA	Tomato	M. Davis	MAT1-2
781	Le 1817	USA	Yolo County, CA	Tomato	M. Davis	MAT1-2
782	Le 1817	USA	Yolo County, CA	Tomato	M. Davis	MAT1-2
783	Le 1818	USA	Yolo County, CA	Tomato	M. Davis	MAT1-2
784	Le 1821	USA	Yolo County, CA	Tomato	M. Davis	MAT1-2
785	Le 1822	USA	Yolo County, CA	Tomato	M. Davis	MAT1-2	5	2011
786	Le 1822b	USA	Yolo County, CA	Tomato	M. Davis	MAT1-2
787	Le 1823	USA	Yolo County, CA	Tomato	M. Davis	MAT1-2
788	Le 1824	USA	Yolo County, CA	Tomato	M. Davis	MAT1-2	5	2011
789	Le 1825	USA	Yolo County, CA	Tomato	M. Davis	MAT1-2	5	2011
790	Le 1827	USA	Yolo County, CA	Tomato	M. Davis	MAT1-2
791	Le 1828	USA	Yolo County, CA	Tomato	M. Davis	MAT1-2
792	Le 1828	USA	Yolo County, CA	Tomato	M. Davis	MAT1-2
793	Le 1829	USA	Yolo County, CA	Tomato	M. Davis	MAT1-2
794	Le 1830	USA	Yolo County, CA	Tomato	M. Davis	MAT1-2
795	Le 1831	USA	Yolo County, CA	Tomato	M. Davis	MAT1-2
796	Le 1833	USA	Yolo County, CA	Tomato	M. Davis	MAT1-2
797	Le 1834	USA	Yolo County, CA	Tomato	M. Davis	MAT1-2	5	2011
798	Le 1835	USA	Yolo County, CA	Tomato	M. Davis	MAT1-2
799	Le 1837	USA	Yolo County, CA	Tomato	M. Davis	MAT1-2
800	Le 1838	USA	Yolo County, CA	Tomato	M. Davis	MAT1-2
801	Le 1839	USA	Yolo County, CA	Tomato	M. Davis	MAT1-2
802	Le 1840	USA	Yolo County, CA	Tomato	M. Davis	MAT1-2
803	Le 1841	USA	Yolo County, CA	Tomato	M. Davis	MAT1-2
804	Le 1843	USA	Yolo County, CA	Tomato	M. Davis	MAT1-2
805	Le 1845	USA	Yolo County, CA	Tomato	M. Davis	MAT1-2
806	Le 1846	USA	Yolo County, CA	Tomato	M. Davis	MAT1-2
807	Le 1847	USA	Yolo County, CA	Tomato	M. Davis	MAT1-2
808	Le 1848	USA	Yolo County, CA	Tomato	M. Davis	MAT1-2	5	2011
809	Le 1849	USA	Yolo County, CA	Tomato	M. Davis	MAT1-2	5	2011
810	Le 1855	USA	Yolo County, CA	Tomato	M. Davis	MAT1-2
811	Le 1856	USA	Yolo County, CA	Tomato	M. Davis	MAT1-2
812	Le 1858	USA	Yolo County, CA	Tomato	M. Davis	MAT1-2
813	Le 1859	USA	Yolo County, CA	Tomato	M. Davis	MAT1-2	5	2011
814	Le1854	USA	Yolo County, CA	Tomato	M. Davis	MAT1-2
815	Lettuce 3-8	USA	Salinas, CA	Lettuce	K.V.Subbarao	MAT1-2
816	LNW	Australia	Bourkee/Walgett	Cotton	K. Kirkby	MAT1-2
817	Ls 1932	USA	Salinas, CA	Lettuce	K.V.Subbarao	MAT1-2
818	Ls 1932	USA	Salinas, CA	Lettuce	K.V.Subbarao	MAT1-2
819	Ls 1933	USA	Salinas, CA	Lettuce	K.V.Subbarao	MAT1-2
820	Ls 1933	USA	Salinas, CA	Lettuce	K.V.Subbarao	MAT1-2
821	Ls 1934	USA	Salinas, CA	Lettuce	K.V.Subbarao	MAT1-2
822	Ls 1934	USA	Salinas, CA	Lettuce	K.V.Subbarao	MAT1-2
823	Ls 1935	USA	Salinas, CA	Lettuce	K.V.Subbarao	MAT1-2
824	Ls 1935	USA	Salinas, CA	Lettuce	K.V.Subbarao	MAT1-2
825	Ls 1936	USA	Salinas, CA	Lettuce	K.V.Subbarao	MAT1-2
826	Ls 1936	USA	Salinas, CA	Lettuce	K.V.Subbarao	MAT1-2
827	Ls 1937	USA	Salinas, CA	Lettuce	K.V.Subbarao	MAT1-2
828	Ls 1937	USA	Salinas, CA	Lettuce	K.V.Subbarao	MAT1-2
829	Ls 1938	USA	Salinas, CA	Lettuce	K.V.Subbarao	MAT1-2
830	Ls 1938	USA	Salinas, CA	Lettuce	K.V.Subbarao	MAT1-2
831	Ls 1939	USA	Salinas, CA	Lettuce	K.V.Subbarao	MAT1-2
832	Ls 1939	USA	Salinas, CA	Lettuce	K.V.Subbarao	MAT1-2
833	Ls 1940	USA	Salinas, CA	Lettuce	K.V.Subbarao	MAT1-2
834	Ls 1940	USA	Salinas, CA	Lettuce	K.V.Subbarao	MAT1-2
835	Ls 1942	USA	Salinas, CA	Lettuce	K.V.Subbarao	MAT1-2
836	Ls 1942	USA	Salinas, CA	Lettuce	K.V.Subbarao	MAT1-2
837	Ls 1943	USA	Salinas, CA	Lettuce	K.V.Subbarao	MAT1-2
838	Ls 1944	USA	Salinas, CA	Lettuce	K.V.Subbarao	MAT1-2
839	Ls 1944	USA	Salinas, CA	Lettuce	K.V.Subbarao	MAT1-2
840	Ls 1945	USA	Salinas, CA	Lettuce	K.V.Subbarao	MAT1-2
841	Ls 1946	USA	Salinas, CA	Lettuce	K.V.Subbarao	MAT1-2
842	Ls 1946	USA	Salinas, CA	Lettuce	K.V.Subbarao	MAT1-2
843	Ls 1947	USA	Salinas, CA	Lettuce	K.V.Subbarao	MAT1-2
844	Ls 1947	USA	Salinas, CA	Lettuce	K.V.Subbarao	MAT1-2
845	Ls 1949	USA	Salinas, CA	Lettuce	K.V.Subbarao	MAT1-2
846	Ls 1950	USA	Salinas, CA	Lettuce	K.V.Subbarao	MAT1-2
847	Ls 1951	USA	Salinas, CA	Lettuce	K.V.Subbarao	MAT1-2
848	Ls 1952	USA	Salinas, CA	Lettuce	K.V.Subbarao	MAT1-2
849	Ls 1953	USA	Salinas, CA	Lettuce	K.V.Subbarao	MAT1-2
850	Ls 1954	USA	Salinas, CA	Lettuce	K.V.Subbarao	MAT1-2
851	Ls 1955	USA	Salinas, CA	Lettuce	K.V.Subbarao	MAT1-2
852	Ls 1956	USA	Salinas, CA	Lettuce	K.V.Subbarao	MAT1-2	9
853	Ls 1957	USA	Salinas, CA	Lettuce	K.V.Subbarao	MAT1-2
854	Ls 1958	USA	Salinas, CA	Lettuce	K.V.Subbarao	MAT1-2
855	Ls 1959	USA	Salinas, CA	Lettuce	K.V.Subbarao	MAT1-2
856	Ls 1961	USA	Salinas, CA	Lettuce	K.V.Subbarao	MAT1-2
857	Ls 1962	USA	Salinas, CA	Lettuce	K.V.Subbarao	MAT1-2
858	Ls 1968	USA	Salinas, CA	Lettuce	K.V.Subbarao	MAT1-2
859	Ls 1969	USA	Salinas, CA	Lettuce	K.V.Subbarao	MAT1-2
860	Ls 1970	USA	Salinas, CA	Lettuce	K.V.Subbarao	MAT1-2
861	Ls 1995	USA	Salinas, CA	Lettuce	K.V.Subbarao	MAT1-2
862	Ls 2026	USA	Salinas, CA	Lettuce	K.V.Subbarao	MAT1-2
863	Ls 2060	USA	Salinas, CA	Lettuce	K.V.Subbarao	MAT1-2
864	Ls 2076	USA	Salinas, CA	Lettuce	K.V.Subbarao	MAT1-2
865	Ls 2108	USA	Salinas, CA	Lettuce	K.V.Subbarao	MAT1-2
866	Ls 2113	USA	Salinas, CA	Lettuce	K.V.Subbarao	MAT1-2
867	Ls 2130	USA	Salinas, CA	Lettuce	K.V.Subbarao	MAT1-2
868	Ls 2133	USA	Salinas, CA	Lettuce	K.V.Subbarao	MAT1-2
869	Ls 2137	USA	Salinas, CA	Lettuce	K.V.Subbarao	MAT1-2
870	Oe 1006	USA	California State	Olive	D. Munier	MAT1-2
871	Oe 1007	USA	California State	Olive	D. Munier	MAT1-2
872	Oe 1008	USA	California State	Olive	D. Munier	MAT1-2
873	Oe 1009	USA	California State	Olive	D. Munier	MAT1-2
874	PD 334	USA	California State	Tomato	K.V.Subbarao	MAT1-2
875	PD 417	USA	California State	Pepper	K.V.Subbarao	MAT1-2
876	PD 586	Japan	Chiba	Matthiola	T. Usami	MAT1-2
877	PD 731	Japan	Hyogo	Lettuce	T. Usami	MAT1-2
878	PD 732	Japan	Hyogo	Lettuce	T. Usami	MAT1-2
879	PD 734	Japan	Hyogo	Lettuce	T. Usami	MAT1-2
880	PD 735	Japan	Kanagawa	Lettuce	T. Usami	MAT1-2
881	PD 758	USA	Illinois	Horseradish	M. Babadoost	MAT1-2
882	PD 759	USA	Illinois	Horseradish	M. Babadoost	MAT1-2
883	PD 813	Israel	Be'ery	Cotton	N. Korolev	MAT1-2
884	PD 814	Israel	Ramat David	Cotton	N. Korolev	MAT1-2
885	PD 815	Israel	Kfar Hahoresh	Cotton	N. Korolev	MAT1-2
886	PD 818	Israel	Balfuria	Cotton	N. Korolev	MAT1-2
887	PD 820	Israel	Ein Shemer	Cotton	N. Korolev	MAT1-2
888	PD 821	Israel	Ein Shemer	Tomato	N. Korolev	MAT1-2
889	PD 822	Israel	Ohad	Tomato	N. Korolev	MAT1-2
890	PD 823	Israel	Segula	Tomato	N. Korolev	MAT1-2
891	PD 824	Israel	Yesha	Tomato	N. Korolev	MAT1-2
892	PD 826	Israel	Hazav	Tomato	N. Korolev	MAT1-2
893	PD 826	Israel	Hazav	Tomato	N. Korolev	MAT1-2
894	PD 829	Israel	Ohad	Tomato	N. Korolev	MAT1-2
895	PD 830	Israel	Osafia	Tomato	N. Korolev	MAT1-2
896	PD 831	Israel	Alumim	Potato	N. Korolev	MAT1-2
897	PD 832	Israel	Alumim	Potato	N. Korolev	MAT1-2
898	PD 834	Israel	Alumim	Potato	N. Korolev	MAT1-2
899	PD 836	Israel	NA	NA	N. Korolev	MAT1-2
900	PD 837	Israel	Tamra	Eggplant	N. Korolev	MAT1-2
901	PD 838	Israel	La'av	Pepper	N. Korolev	MAT1-2
902	PP45	Australia	Namoi Valley, NSW	Cotton	K. Kirkby	MAT1-2
903	PP46	Australia	Namoi Valley, NSW	Cotton	K. Kirkby	MAT1-2
904	PP47	Australia	Namoi Valley, NSW	Cotton	K. Kirkby	MAT1-2
905	PP48	Australia	Macintyre Valley, NSW	Cotton	K. Kirkby	MAT1-2
906	PP49	Australia	Namoi Valley, NSW	Cotton	K. Kirkby	MAT1-2
907	PP50	Australia	Namoi Valley, NSW	Cotton	K. Kirkby	MAT1-2
908	PP51	Australia	Namoi Valley, NSW	Cotton	K. Kirkby	MAT1-2
909	PP52	Australia	Gwydir Valley, NSW	Cotton	K. Kirkby	MAT1-2
910	PP53	Australia	Namoi Valley, NSW	Cotton	K. Kirkby	MAT1-2
911	Sb 10	USA	Wastonville, CA	Strawberry	K.V.Subbarao	MAT1-2
912	Sb 12	USA	Wastonville, CA	Strawberry	K.V.Subbarao	MAT1-2
913	Sb 19	USA	Wastonville, CA	Strawberry	K.V.Subbarao	MAT1-2
914	Sb 2	USA	Wastonville, CA	Strawberry	K.V.Subbarao	MAT1-2
915	Sb 21	USA	Wastonville, CA	Strawberry	K.V.Subbarao	MAT1-2
916	Sb 22	USA	Wastonville, CA	Strawberry	K.V.Subbarao	MAT1-2
917	Sb 23	USA	Wastonville, CA	Strawberry	K.V.Subbarao	MAT1-2
918	Sb 24	USA	Wastonville, CA	Strawberry	K.V.Subbarao	MAT1-2
919	Sb 28	USA	Wastonville, CA	Strawberry	K.V.Subbarao	MAT1-2
920	Sb 3	USA	Wastonville, CA	Strawberry	K.V.Subbarao	MAT1-2
921	Sb 33	USA	Wastonville, CA	Strawberry	K.V.Subbarao	MAT1-2
922	Sb 34	USA	Wastonville, CA	Strawberry	K.V.Subbarao	MAT1-2
923	Sb 34	USA	Wastonville, CA	Strawberry	K.V.Subbarao	MAT1-2
924	Sb 34	USA	Wastonville, CA	Strawberry	K.V.Subbarao	MAT1-2
925	Sb 36	USA	Wastonville, CA	Strawberry	K.V.Subbarao	MAT1-2
926	Sb 39	USA	Wastonville, CA	Strawberry	K.V.Subbarao	MAT1-2
927	Sb 4	USA	Wastonville, CA	Strawberry	K.V.Subbarao	MAT1-2
928	Sb 42	USA	Wastonville, CA	Strawberry	K.V.Subbarao	MAT1-2
929	Sb 43	USA	Wastonville, CA	Strawberry	K.V.Subbarao	MAT1-2
930	Sb 44	USA	Wastonville, CA	Strawberry	K.V.Subbarao	MAT1-2
931	Sb 45	USA	Wastonville, CA	Strawberry	K.V.Subbarao	MAT1-2
932	Sb 46.M.0	USA	Pullman, WA	Potato	D.A. Johnson	MAT1-2
933	Sb 48	USA	Wastonville, CA	Strawberry	K.V.Subbarao	MAT1-2
934	Sb 48	USA	Wastonville, CA	Strawberry	K.V.Subbarao	MAT1-2
935	Sb 49	USA	Wastonville, CA	Strawberry	K.V.Subbarao	MAT1-2
936	Sb 5	USA	Wastonville, CA	Strawberry	K.V.Subbarao	MAT1-2
937	Sb 50	USA	Wastonville, CA	Strawberry	K.V.Subbarao	MAT1-2
938	Sb 51	USA	Wastonville, CA	Strawberry	K.V.Subbarao	MAT1-2
939	Sb 52	USA	Wastonville, CA	Strawberry	K.V.Subbarao	MAT1-2
940	Sb 53	USA	Wastonville, CA	Strawberry	K.V.Subbarao	MAT1-2
941	Sb 7	USA	Wastonville, CA	Strawberry	K.V.Subbarao	MAT1-2
942	Sb 7	USA	Wastonville, CA	Strawberry	K.V.Subbarao	MAT1-2
943	V10	Italy	Palagiano, Apulia	Olive	F. Nigro	MAT1-2
944	V11	Italy	Sava, Apulia	Olive	F. Nigro	MAT1-2
945	V111	Italy	Torre S. Susanna, Apulia	Olive	F. Nigro	MAT1-2
946	V113	Italy	NA	Olive	F. Nigro	MAT1-2
947	V12	Italy	Palagiano, Apulia	Eggplant	F. Nigro	MAT1-2
948	V132	Italy	Taranto, Apulia	Olive	F. Nigro	MAT1-2
949	V133	Italy	Bari, Apulia	Olive	F. Nigro	MAT1-2
950	V138	Italy	Ceglie Messapica, Apulia	Almond	F. Nigro	MAT1-2
951	V139	Italy	Ceglie Messapica, Apulia	Almond	F. Nigro	MAT1-2
952	V141	Italy	Grottaglie, Apulia	Almond	F. Nigro	MAT1-2
953	V147	Italy	Ceglie Messapica, Apulia	Olive	F. Nigro	MAT1-2
954	V150	Italy	Ostuni, Apulia	Olive	F. Nigro	MAT1-2
955	V155	Italy	Carpino, Apulia	Olive	F. Nigro	MAT1-2
956	V155	Italy	Carpino, Apulia	Olive	F. Nigro	MAT1-2
957	V162	Italy	Latiano, Apulia	Olive	F. Nigro	MAT1-2
958	V164	Italy	Latiano, Apulia	Olive	F. Nigro	MAT1-2
959	V169	Italy	Larino, Molise	Eggplant	F. Nigro	MAT1-2
960	V17	Italy	Sava, Apulia	Olive	F. Nigro	MAT1-2
961	V170	Italy	Larino, Molise	Eggplant	F. Nigro	MAT1-2
962	V175	Italy	Carmiano, Apulia	Olive Orchard Soil	F. Nigro	MAT1-2
963	V175	Italy	Carmiano, Apulia	Olive Orchard Soil	F. Nigro	MAT1-2
964	V177	Italy	Latiano, Apulia	Olive	F. Nigro	MAT1-2
965	V18	Italy	Copertino, Apulia	Olive	F. Nigro	MAT1-2
966	V181	Italy	Fasano, Apulia	Tomato	F. Nigro	MAT1-2
967	V187	Italy	Perugia, Umbria	Olive	F. Nigro	MAT1-2
968	V187	Italy	Perugia, Umbria	Olive	F. Nigro	MAT1-2
969	V189	Italy	Fasano, Apulia	Olive	F. Nigro	MAT1-2
970	V19	Italy	Copertino, Apulia	Olive	F. Nigro	MAT1-2
971	V192	Italy	Galatina, Apulia	Olive	F. Nigro	MAT1-2
972	V196	Italy	Molfetta, Apulia	Eggplant	F. Nigro	MAT1-2
973	V20	Italy	Ostuni, Apulia	Olive	F. Nigro	MAT1-2
974	V201	Italy	Molfetta, Apulia	Eggplant	F. Nigro	MAT1-2
975	V203	Italy	Leverano, Apulia	Olive	F. Nigro	MAT1-2
976	V204	Italy	Marsa:L-Ghamieri, Inner Harbour Dist.	Olive	F. Nigro	MAT1-2
977	V206	Italy	Mgarr:Bingemma, S.E. Dist.	Cantaloupe	F. Nigro	MAT1-2
978	V206	Italy	Mgarr:Bingemma, S.E. Dist.	Cantaloupe	F. Nigro	MAT1-2
979	V207	Italy	Birzebbuga, S.E. Dist.	Olive	F. Nigro	MAT1-2
980	V209	Italy	Marsa:L-Ghamieri, Inner Harbour Dist.	Eggplant	F. Nigro	MAT1-2
981	V210	Italy	Haz-Zebbug, W. Dist.	Olive	F. Nigro	MAT1-2
982	V211	Italy	Birzebbuga, S.E. Dist.	Olive	F. Nigro	MAT1-2
983	V212	Italy	Birzebbuga, S.E. Dist.	Olive	F. Nigro	MAT1-2
984	V213	Italy	Luqa:Hal-Farrug, Outer Harbour Dist.	Olive	F. Nigro	MAT1-2
985	V213	Italy	Luqa:Hal-Farrug, Outer Harbour Dist.	Olive	F. Nigro	MAT1-2
986	V215	Italy	Ghaxaq:Has Saptan, S.E. Dist.	Olive Orchard Soil	F. Nigro	MAT1-2
987	V219	Italy	Comino Island, Gozo	Olive	F. Nigro	MAT1-2
988	V220	Italy	Comino Island, Gozo	Olive	F. Nigro	MAT1-2
989	V221	Italy	Zurrieq, S.E. Dist.	Olive	F. Nigro	MAT1-2
990	V221	Italy	Zurrieq, S.E. Dist.	Olive	F. Nigro	MAT1-2
991	V222	Italy	Mosta: Tal-Qlejja, N. Dist.	Olive	F. Nigro	MAT1-2
992	V227	Italy	Naxxar:Maghtab, N. Dist.	Olive	F. Nigro	MAT1-2
993	V228	Italy	Sannat, Gozo	Olive	F. Nigro	MAT1-2
994	V23	Italy	Massafra, Apulia	Olive	F. Nigro	MAT1-2
995	V231	Italy	Marsa:L-Ghamieri, Inner Harbour Dist.	Olive	F. Nigro	MAT1-2	4
996	V232	Italy	Marsa:L-Ghamieri, Inner Harbour Dist.	Olive	F. Nigro	MAT1-2
997	V232	Italy	Marsa:L-Ghamieri, Inner Harbour Dist.	Olive	F. Nigro	MAT1-2
998	V234	Italy	Birzebbuga, S.E. Dist.	Olive	F. Nigro	MAT1-2
999	V237	Italy	San Giljan, Outer Harbour Dist.	Olive	F. Nigro	MAT1-2
1000	V238	Italy	Rabat, Western District	Olive	F. Nigro	MAT1-2
1001	V24	Italy	Campobasso, Apulia	Olive	F. Nigro	MAT1-2
1002	V240	Italy	Ghaxaq:Has Saptan, S.E. Dist.	Olive	F. Nigro	MAT1-2
1003	V242	Italy	L-Aharax Ta' Mellieha, N. Dist.	Olive	F. Nigro	MAT1-2
1004	V244	Italy	L-Aharax Ta' Mellieha, N. Dist.	Olive	F. Nigro	MAT1-2
1005	V248	Italy	Mellieha: Mizieb, N. Dist.	Olive	F. Nigro	MAT1-2
1006	V250	Italy	San Pawl il-Bahar: Ta' Fjuri, N. Dist.	Olive	F. Nigro	MAT1-2
1007	V253	Italy	Ghaxaq:Has Saptan, S.E. Dist.	Olive	F. Nigro	MAT1-2
1008	V254	Italy	Luqa:Hal-Farrug, Outer Harbour Dist.	Potato	F. Nigro	MAT1-2
1009	V256	Italy	Luqa:Hal-Farrug, Outer Harbour Dist.	Potato	F. Nigro	MAT1-2
1010	V257	Italy	Cast. Terme-Marsciano, Umbria	Olive	F. Nigro	MAT1-2
1011	V258	Italy	Colle-Scandolaro Foligno, Umbria	Olive	F. Nigro	MAT1-2
1012	V258	Italy	Colle-Scandolaro Foligno, Umbria	Olive	F. Nigro	MAT1-2
1013	V258	Italy	Colle-Scandolaro Foligno, Umbria	Olive	F. Nigro	MAT1-2
1014	V259	Italy	Colle-Scandolaro Foligno, Umbria	Olive	F. Nigro	MAT1-2
1015	V260	Italy	Sibari, Calabria	Olive	F. Nigro	MAT1-2
1016	V264	Italy	Perugia, Umbria	Pepper	F. Nigro	MAT1-2
1017	V264-2	USA	Pullman, WA	Potato	D.A. Johnson	MAT1-2
1018	V266	Italy	Colle-Scandolaro Foligno, Umbria	Olive	F. Nigro	MAT1-2
1019	V268	Israel	NA	Olive	F. Nigro	MAT1-2
1020	V269	Israel	NA	Olive	F. Nigro	MAT1-2
1021	V27	Italy	Taranto, Apulia	Olive	F. Nigro	MAT1-2
1022	V271	Israel	NA	Olive	F. Nigro	MAT1-2
1023	V276	Italy	Rabat, Western District	Olive	F. Nigro	MAT1-2
1024	V276	Italy	Rabat, Western District	Olive	F. Nigro	MAT1-2
1025	V28	Italy	Montalbano Jonico, Basilicata	Olive	F. Nigro	MAT1-2
1026	V282	Italy	Mosta: Tal-Qlejja, N. Dist.	Olive	F. Nigro	MAT1-2
1027	V284	Italy	Mellieha: Mizieb, N. Dist.	Olive	F. Nigro	MAT1-2
1028	V284	Italy	Mellieha: Mizieb, N. Dist.	Olive	F. Nigro	MAT1-2
1029	V286	Italy	Mellieha: Mizieb, N. Dist.	Olive	F. Nigro	MAT1-2
1030	V29	Italy	Carpignano Salentino, Apulia	Olive	F. Nigro	MAT1-2
1031	V293	Italy	NA	Olive	F. Nigro	MAT1-2
1032	V3	Italy	Palagiano, Apulia	Olive	F. Nigro	MAT1-2
1033	V30	Italy	Foggia, Apulia	Olive	F. Nigro	MAT1-2
1034	V300	Italy	Trinitapoli, Apulia	Olive	F. Nigro	MAT1-2
1035	V31	Italy	Ostuni, Apulia	Olive	F. Nigro	MAT1-2
1036	V317	Italy	Leece, Apulia	Purselane	F. Nigro	MAT1-2
1037	V318	Italy	Leece, Apulia	aralia	F. Nigro	MAT1-2
1038	V32	Italy	Taranto, Apulia	Olive	F. Nigro	MAT1-2
1039	V33	Italy	Taranto, Apulia	Olive	F. Nigro	MAT1-2
1040	V34	Italy	Carovigno, Apulia	Olive	F. Nigro	MAT1-2
1041	V36	Italy	Ostuni, Apulia	Olive	F. Nigro	MAT1-2
1042	V36	Italy	Ostuni, Apulia	Olive	F. Nigro	MAT1-2
1043	V38	Italy	Palagiano, Apulia	Olive	F. Nigro	MAT1-2
1044	V39	Italy	Canosa di Puglia, Apulia	Olive	F. Nigro	MAT1-2
1045	V40	Italy	Mottola, Apulia	Olive	F. Nigro	MAT1-2
1046	V41	Italy	Mottola, Apulia	Olive	F. Nigro	MAT1-2
1047	V5	Italy	Serra Capriola, Apulia	Olive	F. Nigro	MAT1-2
1048	V52	Italy	Castellaneta, Apulia	Guar	F. Nigro	MAT1-2
1049	V53	Italy	Torre S. Susanna, Apulia	Olive	F. Nigro	MAT1-2
1050	V56	Italy	Palagiano, Apulia	pepper	F. Nigro	MAT1-2
1051	V57	Italy	Policoro, Basilicata	Pepper	F. Nigro	MAT1-2
1052	V57	Italy	Policoro, Basilicata	Pepper	F. Nigro	MAT1-2
1053	V58	Italy	Iesi, Marche	Pepper	F. Nigro	MAT1-2
1054	V59	Italy	NA	Eggplant	F. Nigro	MAT1-2
1055	V6	Italy	Terlizzi, Apulia	Olive	F. Nigro	MAT1-2
1056	V613-2	USA	Pullman, WA	Potato	D.A. Johnson	MAT1-2
1057	V62	Italy	Cosenza, Calabria	Olive	F. Nigro	MAT1-2
1058	V624-1	USA	Pullman, WA	Potato	D.A. Johnson	MAT1-2
1059	V627-1	USA	Pullman, WA	Potato	D.A. Johnson	MAT1-2
1060	V627-2	USA	Pullman, WA	Potato	D.A. Johnson	MAT1-2
1061	V631-1	USA	Pullman, WA	Potato	D.A. Johnson	MAT1-2
1062	V631-2	USA	Pullman, WA	Potato	D.A. Johnson	MAT1-2
1063	V633-2	USA	Pullman, WA	Potato	D.A. Johnson	MAT1-2
1064	V66	Italy	Bari, Apulia	Grape	F. Nigro	MAT1-2
1065	V73	Italy	Bari, Apulia	Grape	F. Nigro	MAT1-2
1066	V8	Italy	Francavilla Fontana, Apulia	Olive	F. Nigro	MAT1-2
1067	V9	Italy	Valenzano, Apulia	Olive	F. Nigro	MAT1-2
1068	VA-2	Australia	NA	Amaranthus	NA	MAT1-2
1069	VD 61	USA	Washington State	Mint	D.A. Johnson	MAT1-2
1070	VD1	USA	Washington State	Mint	D.A. Johnson	MAT1-2
1071	VD17	USA	Washington State	Mint	D.A. Johnson	MAT1-2
1072	VD18	USA	Washington State	Mint	D.A. Johnson	MAT1-2
1073	VD19	USA	Washington State	Mint	D.A. Johnson	MAT1-2
1074	VD2	USA	Washington State	Mint	D.A. Johnson	MAT1-2
1075	VD20	USA	Washington State	Mint	D.A. Johnson	MAT1-2
1076	VD21	USA	Washington State	Mint	D.A. Johnson	MAT1-2
1077	VD24	USA	Washington State	Mint	D.A. Johnson	MAT1-2
1078	VD25	USA	Washington State	Mint	D.A. Johnson	MAT1-2
1079	VD26	USA	Washington State	Mint	D.A. Johnson	MAT1-2
1080	VD27	USA	Washington State	Mint	D.A. Johnson	MAT1-2
1081	VD29	USA	Washington State	Mint	D.A. Johnson	MAT1-2
1082	VD31	USA	Washington State	Mint	D.A. Johnson	MAT1-2
1083	VD32	USA	Washington State	Mint	D.A. Johnson	MAT1-2
1084	VD33	USA	Washington State	Mint	D.A. Johnson	MAT1-2
1085	VD35	USA	Washington State	Mint	D.A. Johnson	MAT1-2
1086	VD36	USA	Washington State	Mint	D.A. Johnson	MAT1-2
1087	VD37	USA	Washington State	Mint	D.A. Johnson	MAT1-2
1088	VD38	USA	Washington State	Mint	D.A. Johnson	MAT1-2
1089	VD39	USA	Washington State	Mint	D.A. Johnson	MAT1-2
1090	VD4	USA	Washington State	Mint	D.A. Johnson	MAT1-2
1091	VD40	USA	Washington State	Mint	D.A. Johnson	MAT1-2
1092	VD41	USA	Washington State	Mint	D.A. Johnson	MAT1-2
1093	VD42	USA	Washington State	Mint	D.A. Johnson	MAT1-2
1094	VD44	USA	Washington State	Mint	D.A. Johnson	MAT1-2
1095	VD45	USA	Washington State	Mint	D.A. Johnson	MAT1-2
1096	VD46	USA	Washington State	Mint	D.A. Johnson	MAT1-2
1097	VD47	USA	Washington State	Mint	D.A. Johnson	MAT1-2
1098	VD48	USA	Washington State	Mint	D.A. Johnson	MAT1-2
1099	VD49	USA	Washington State	Mint	D.A. Johnson	MAT1-2
1100	VD5	USA	Washington State	Mint	D.A. Johnson	MAT1-2
1101	VD50	USA	Washington State	Mint	D.A. Johnson	MAT1-2
1102	VD53	USA	Washington State	Mint	D.A. Johnson	MAT1-2
1103	VD54	USA	Washington State	Mint	D.A. Johnson	MAT1-2
1104	VD55	USA	Washington State	Mint	D.A. Johnson	MAT1-2
1105	VD56	USA	Washington State	Mint	D.A. Johnson	MAT1-2
1106	VD57	USA	Washington State	Mint	D.A. Johnson	MAT1-2
1107	VD6	USA	Washington State	Mint	D.A. Johnson	MAT1-2
1108	VD62	USA	Washington State	Mint	D.A. Johnson	MAT1-2
1109	VD65	USA	Washington State	Mint	D.A. Johnson	MAT1-2
1110	VD67	USA	Washington State	Mint	D.A. Johnson	MAT1-2
1111	VD68	USA	Washington State	Mint	D.A. Johnson	MAT1-2
1112	VD7	USA	Washington State	Mint	D.A. Johnson	MAT1-2
1113	VD93	USA	Washington State	Mint	D.A. Johnson	MAT1-2
1114	VDMINT	USA	Washington State	Mint	D.A. Johnson	MAT1-2
1115	VdssX7	USA	Washington State	Spinach Seed	L. du Toit	MAT1-2
1116	Vx-2	Australia	NA	Amaranthus	NA	MAT1-2
1117	W1401-1	USA	Pullman, WA	Potato	D.A. Johnson	MAT1-2
1118	W613-1	USA	Pullman, WA	Potato	D.A. Johnson	MAT1-2
1119	W83-1	USA	Pullman, WA	Potato	D.A. Johnson	MAT1-2
1120	W83-2	USA	Pullman, WA	Potato	D.A. Johnson	MAT1-2
