# Supplementary material for: Maintenance of Sex-Related Genes and the Co-Occurrence of Both Mating Types in Verticillium dahliae
Source: PLoS One. 2014 Nov 10;9(11):e112145. doi: 10.1371/journal.pone.0112145 (PMC4226480; doi:10.1371/journal.pone.0112145)
Supplement: Table S2 — List of fungal gene sequence accessions and results from SELECTON analyses of Verticillium dahliae g enes associated with meiosis in model systems. (XLSX) [file pone.0112145.s003.xlsx]

## Sheet: Sheet1
Table S2. Results from SELECTON analyses of Verticillium dahliae genes associated with with meiosis in model systems1
V. dahliae accession	Locus	Transcript length (codons)	Codons under positive selection	Codons under strong purifying selection	Species and accessions used to estimate selective pressures in V. dahliae genes
					Aspergillus nidulans	Botrytis cinerea	Chaetomium globosum	Colletotrichum graminicola	Fusarium graminearum	Magnaporthe grisea	Neurospora crassa	Nectria haematococca	Podospora anserina	Sclerotinia sclerotiorum	Trichoderma reesei
VDAG_00116	KEX1	384	0 (0%)	154 (40%)	ANID_10184		CHGG_07037	GLRG_04165	FGSG_10145	MGG_00775	NCU04316	NCH69476	Pa_2_10030		TRI74517
VDAG_08796	MEI3	354	0 (0%)	142 (40%)	ANID_01237	BC_P036240	CHGG_02791	GLRG_03897	FGSG_01157	MGG_11350	NCU02741		Pa_1_13570	SS1G_06782
VDAG_02856	MSH4	843	40 (3%)	313 (37%)			CHGG_01227	GLRG_09028	FGSG_05700	MGG_08738	NCU10895	NCH90667	Pa_1_5720	SS1G_04378	TRI56515
VDAG_08845	MSH5	863	8 (1%)	340 (39%)			CHGG_02743	GLRG_03845	FGSG_11941	MGG_05639	NCU09384	NCH714	Pa_1_13960	SS1G_06712	TRI110535
VDAG_01559	MUS50	1166	5 (<1%)	462 (40%)	ANID_03797		CHGG_09021	GLRG_09586	FGSG_08405	MGG_00630	NCU04733	NCH36498	Pa_4_7360	SS1G_12833
VDAG_08805	MUTL	704	2 (<1%)	281 (40%)	ANID_03797		CHGG_09021	GLRG_09586	FGSG_08405	MGG_00630	NCU04733	NCH36498	Pa_4_7360	SS1G_12833
VDAG_08702	RAD21	530	0 (0%)	258 (49%)	ANID_07465		CHGG_01835	GLRG_03897	FGSG_00509	MGG_09891	NCU03291	NCH90127	Pa_1_4290	SS1G_09884
VDAG_02310	RAD54	651	0 (0%)	261 (40%)	ANID_10677		CHGG_00379	GLRG_05612	FGSG_07962	MGG_03549	NCU11255	NCH78592	Pa_5_6320		TRI121506
VDAG_05598	RAM1	469	4 (<1%)	185 (39%)	ANID_02002		CHGG_09111	GLRG_10959	FGSG_08771	MGG_01287	NCU05999	NCH35834	Pa_4_7760		TRI109078
VDAG_06292	RCE1	304	1 (<1%)	122 (40%)	ANID_06528		CHGG_02687	GLRG_03812	FGSG_02597	MGG_08854	NCU11314	NCH44179	Pa_7_2280		TRI24222
VDAG_02664	REC8	452	33 (2%)	281 (62%)	ANID_11113		CHGG_06299	GLRG_07897	FGSG_08576	MGG_02688	NCU03190	NCH91940	Pa_1_14580		TRI2089
VDAG_01783	RID	957	66 (5%)	343 (36%)	ANID_06638		CHGG_06518	GLRG_02405	FGSG_08648	MGG_02795	NCU11453	NCH35564	Pa_0_19440		NewProt5602
VDAG_07486	SKI8	336	1 (<1%)	135 (40%)	ANID_01387		CHGG_08055	GLRG_06331	FGSG_12856	MGG_06728	NCU03517	NCH38393	Pa_3_5740		TRI61570
VDAG_09359	SPO11	425	38 (3%)	149 (35%)	ANID_08259		CHGG_07691	GLRG_09390	FGSG_05949	MGG_10666	NCU01120	NCH85034	Pa_2_7480		NewProt7308
VDAG_05762	STE23	941	0 (0%)	377 (40%)	ANID_08044		CHGG_03141	GLRG_08479	FGSG_06911	MGG_13149	NCU00481	NCH68465	Pa_7_6640		TRI73809
VDAG_06443	STE24	300	21 (1%)	107 (36%)	ANID_06162		CHGG_05744	GLRG_03661	FGSG_06689	MGG_05331	NCU00034	NCH76411	Pa_7_9690		TRI31134
VDAG_01200	STE6	1416	23 (1%)	526 (37%)			CHGG_09822	GLRG_07106	FGSG_07516	MGG_04899	NCU09443	NCH96021	Pa_5_11640	SS1G_04202	TRI62693
VDAG_03579	V-SNARE	128	0 (0%)	51 (40%)	ANID_11913		CHGG_03404	GLRG_02157	FGSG_12950	MGG_05428	NCU00242	NCH92992	Pa_7_2920		TRI61465
1Results are from running the Mechanistic Empirical Combination (MEC) evolutionary model as described in Materials and Methods. Results from the M8 model not shown.
